# Supplementary material for: Structure cristalline, caractérisation spectroscopique, calcul DFT et analyse de surface Hirshfeld du perchlorate de p-toluidinium
Source: Acta Crystallogr E Crystallogr Commun. 2018 Jan 9;74(Pt 2):91–7. doi: 10.1107/S2056989017018096 (PMC5956314; doi:10.1107/S2056989017018096)
Supplement: Supplementary file 1 [file e-74-00091-sup1.cif]

##############################################################################
#                                                                            #
# This CIF contains the data in a paper accepted for publication in          #
# Acta Crystallographica Section E. It conforms to the requirements of       #
# Notes for Authors for Acta Crystallographica Section E, and has been       #
# peer reviewed under the auspices of the IUCr Commission on Journals.       #
#                                                                            #
# Full details of the Crystallographic Information File format               #
# are given in the paper "The Crystallographic Information File (CIF):       #
# a New Standard Archive File for Crystallography" by S. R. Hall, F. H.      #
# Allen and I. D. Brown [Acta Cryst. (1991), A47, 655-685].                  #
#                                                                            #
# The current version of the core CIF dictionary is obtainable from          #
# ftp://ftp.iucr.org/pub/cif_core.dic.                                       #
#                                                                            #
# Software is freely available for graphical display of the structure(s)     #
# in this CIF. For information consult the CIF software page                 #
# http://www.iucr.org/resources/cif/software.                                #
#                                                                            #
# This file may be used for bona fide research purposes within the           #
# scientific community so long as proper attribution is given to the journal # 
# article from which it was obtained.                                        #
#                                                                            #
##############################################################################
data_I
_database_code_depnum_ccdc_archive 'CCDC 1540997'
_audit_creation_method     SHELXL-2014/7
_chemical_name_systematic
;
4-Methylanilinium perchlorate
;
_chemical_name_common     ?
_chemical_formula_moiety     'C7 H10 N +, Cl O4 -'
_chemical_formula_sum     'C7 H10 Cl N O4'
_chemical_formula_iupac     'C7 H10 N +, Cl O4 -'
_chemical_formula_weight     207.61
_chemical_melting_point     ?
_shelx_space_group_comment
;
The symmetry employed for this shelxl refinement is uniquely defined
by the following loop, which should always be used as a source of
symmetry information in preference to the above space-group names.
They are only intended as comments.
;
_space_group_crystal_system     monoclinic
_space_group_name_H-M_alt     'P 21/c'
_space_group_name_Hall     '-P 2ybc'
loop_
    _space_group_symop_operation_xyz
    'x, y, z'
    '-x, y+1/2, -z+1/2'
    '-x, -y, -z'
    'x, -y-1/2, z-1/2'
_cell_length_a     9.5130(10)
_cell_length_b     7.196(5)
_cell_length_c     14.297(4)
_cell_angle_alpha     90
_cell_angle_beta     90.41(2)
_cell_angle_gamma     90
_cell_volume     978.7(7)
_cell_formula_units_Z     4
_cell_measurement_reflns_used     25
_cell_measurement_theta_min     10
_cell_measurement_theta_max     15
_cell_measurement_temperature     293(2)
_exptl_crystal_description     Plate
_exptl_crystal_colour     colorless
_exptl_crystal_size_max     0.6
_exptl_crystal_size_mid     0.5
_exptl_crystal_size_min     0.1
_exptl_crystal_density_diffrn     1.409
_exptl_crystal_density_meas     ?
_exptl_crystal_density_method     ?
_exptl_crystal_F_000     432
_exptl_absorpt_coefficient_mu     0.374
_exptl_absorpt_correction_type     psi-scan
_exptl_absorpt_process_details
;
(North <i>et al.</i>, 1968)
;
_shelx_estimated_absorpt_T_min     ?
_shelx_estimated_absorpt_T_max     ?
_exptl_absorpt_correction_T_min     0.8816
_exptl_absorpt_correction_T_max     0.9983
_exptl_special_details     ?
_diffrn_ambient_temperature     293(2)
_diffrn_radiation_type     MoK\a
_diffrn_radiation_wavelength     0.71073
_diffrn_radiation_monochromator     graphite
_diffrn_measurement_device_type     'Enraf--Nonius CAD-4'
_diffrn_measurement_method     \w/2\q
_diffrn_detector_area_resol_mean     ?
_diffrn_reflns_number     3216
_diffrn_reflns_av_R_equivalents     0.0292
_diffrn_reflns_theta_min     2.141
_diffrn_reflns_theta_max     26.970
_diffrn_reflns_theta_full     25.242
_diffrn_measured_fraction_theta_max     1.000
_diffrn_measured_fraction_theta_full     1.000
_diffrn_reflns_limit_h_min     -12
_diffrn_reflns_limit_h_max     2
_diffrn_reflns_limit_k_min     -1
_diffrn_reflns_limit_k_max     9
_diffrn_reflns_limit_l_min     -18
_diffrn_reflns_limit_l_max     18
_diffrn_standards_number     2
_diffrn_standards_interval_count     120
_diffrn_standards_decay_%     1
loop_
    _diffrn_standard_refln_index_h
    _diffrn_standard_refln_index_k
    _diffrn_standard_refln_index_l
    0 -3 4
    1 -3 4
_refine_special_details
;
Refined as a two-component twin
;
_reflns_number_total     2128
_reflns_number_gt     1160
_reflns_threshold_expression     'I > 2\s(I)'
_refine_ls_structure_factor_coef     Fsqd
_refine_ls_matrix_type     full
_refine_ls_R_factor_all     0.1301
_refine_ls_R_factor_gt     0.0674
_refine_ls_wR_factor_gt     0.1746
_refine_ls_wR_factor_ref     0.2121
_refine_ls_goodness_of_fit_ref     1.024
_refine_ls_restrained_S_all     1.023
_refine_ls_number_reflns     2128
_refine_ls_number_parameters     129
_refine_ls_number_restraints     3
_refine_ls_hydrogen_treatment     mixed
_refine_ls_weighting_scheme     calc
_refine_ls_weighting_details
              'w=1/[\s^2^(Fo^2^)+(0.0850P)^2^+1.0514P] where P=(Fo^2^+2Fc^2^)/3'
_atom_sites_solution_hydrogens     mixed
_atom_sites_solution_primary     ?
_atom_sites_solution_secondary     ?
_refine_ls_shift/su_max     0.000
_refine_ls_shift/su_mean     0.000
_refine_diff_density_max     0.357
_refine_diff_density_min     -0.211
_refine_ls_extinction_method     none
_refine_ls_extinction_coef     .
loop_
    _atom_type_symbol
    _atom_type_description
    _atom_type_scat_dispersion_real
    _atom_type_scat_dispersion_imag
    _atom_type_scat_source
    'C' 'C' 0.0033 0.0016
                         'International Tables Vol C Tables 4.2.6.8 and 6.1.1.4'
    'H' 'H' 0.0000 0.0000
                         'International Tables Vol C Tables 4.2.6.8 and 6.1.1.4'
    'N' 'N' 0.0061 0.0033
                         'International Tables Vol C Tables 4.2.6.8 and 6.1.1.4'
    'O' 'O' 0.0106 0.0060
                         'International Tables Vol C Tables 4.2.6.8 and 6.1.1.4'
    'Cl' 'Cl' 0.1484 0.1585
                         'International Tables Vol C Tables 4.2.6.8 and 6.1.1.4'
_computing_data_collection
;
CAD-4 EXPRESS (Duisenberg, 1992; Mac\'i\<cek & Yordanov, 1992)
;
_computing_cell_refinement
;
CAD-4 EXPRESS (Duisenberg, 1992; Mac\'i\<cek & Yordanov, 1992)
;
_computing_data_reduction
;
XCAD4 (Harms & Wocadlo, 1995)
;
_computing_structure_solution
;
SHELXS97 (Sheldrick, 2008)
;
_computing_structure_refinement
;
SHELXL2014 (Sheldrick, 2015)
;
_computing_molecular_graphics
;
DIAMOND (Brandenburg, 2006)
;
_computing_publication_material
;
WinGX (Farrugia, 2012) and publCIF (Westrip, 2010)
;
loop_
    _atom_site_type_symbol
    _atom_site_label
    _atom_site_fract_x
    _atom_site_fract_y
    _atom_site_fract_z
    _atom_site_U_iso_or_equiv
    _atom_site_adp_type
    _atom_site_calc_flag
    _atom_site_occupancy
    _atom_site_disorder_assembly
    _atom_site_disorder_group
    Cl Cl1 0.52897(14) -0.29315(14) 0.62359(8) 0.0642(4) Uani d 1 . .
    O O1 0.5256(5) -0.1659(6) 0.5480(2) 0.1049(15) Uani d 1 . .
    O O2 0.5176(5) -0.1823(6) 0.7054(3) 0.1103(15) Uani d 1 . .
    O O3 0.6554(5) -0.3917(7) 0.6250(4) 0.1262(18) Uani d 1 . .
    O O4 0.4153(6) -0.4142(7) 0.6138(4) 0.147(2) Uani d 1 . .
    N N1 0.6247(5) 0.1992(6) 0.6276(3) 0.0721(11) Uani d 1 . .
    H H1A 0.571(6) 0.132(8) 0.590(4) 0.108 Uiso d 1 . .
    H H1B 0.602(7) 0.288(7) 0.587(4) 0.108 Uiso d 1 . .
    H H1C 0.582(6) 0.274(7) 0.668(3) 0.108 Uiso d 1 . .
    C C1 0.7767(5) 0.1822(6) 0.6265(3) 0.0589(11) Uani d 1 . .
    C C2 1.0659(6) 0.1509(8) 0.6266(4) 0.0756(15) Uani d 1 . .
    C C3 0.9967(6) 0.2379(8) 0.5552(4) 0.0809(15) Uani d 1 . .
    H H3 1.0480 0.2862 0.5057 0.097 Uiso calc 1 . .
    C C4 0.8528(6) 0.2557(8) 0.5547(3) 0.0755(15) Uani d 1 . .
    H H4 0.8075 0.3174 0.5059 0.091 Uiso calc 1 . .
    C C5 0.8435(6) 0.0943(8) 0.6986(4) 0.0827(16) Uani d 1 . .
    H H5 0.7918 0.0449 0.7477 0.099 Uiso calc 1 . .
    C C6 0.9870(6) 0.0790(9) 0.6988(4) 0.0896(18) Uani d 1 . .
    H H6 1.0321 0.0193 0.7483 0.107 Uiso calc 1 . .
    C C7 1.2244(6) 0.1306(12) 0.6272(6) 0.120(3) Uani d 1 . .
    H H7A 1.2640 0.2097 0.6746 0.180 Uiso calc 1 . .
    H H7B 1.2606 0.1656 0.5673 0.180 Uiso calc 1 . .
    H H7C 1.2489 0.0038 0.6402 0.180 Uiso calc 1 . .
loop_
    _atom_site_aniso_label
    _atom_site_aniso_U_11
    _atom_site_aniso_U_22
    _atom_site_aniso_U_33
    _atom_site_aniso_U_12
    _atom_site_aniso_U_13
    _atom_site_aniso_U_23
    Cl1 0.0915(9) 0.0434(5) 0.0576(6) 0.0046(6) -0.0020(5) 0.0043(6)
    O1 0.179(4) 0.069(2) 0.067(2) -0.001(3) -0.005(2) 0.0182(18)
    O2 0.163(4) 0.098(3) 0.069(2) 0.022(3) 0.016(2) -0.016(2)
    O3 0.124(4) 0.099(3) 0.155(4) 0.050(3) -0.014(3) -0.011(3)
    O4 0.144(4) 0.105(4) 0.192(6) -0.052(4) -0.026(4) 0.009(4)
    N1 0.071(3) 0.059(3) 0.086(3) 0.002(2) -0.002(2) -0.014(2)
    C1 0.064(3) 0.044(2) 0.068(3) 0.002(2) -0.005(2) -0.007(2)
    C2 0.070(3) 0.071(3) 0.086(4) 0.004(3) 0.003(3) -0.020(3)
    C3 0.079(4) 0.086(4) 0.079(3) -0.006(3) 0.014(3) 0.001(3)
    C4 0.082(4) 0.076(3) 0.068(3) 0.007(3) -0.002(2) 0.010(3)
    C5 0.085(4) 0.083(4) 0.081(3) -0.006(3) 0.008(3) 0.015(3)
    C6 0.085(4) 0.086(4) 0.097(4) 0.014(3) -0.021(3) 0.011(3)
    C7 0.073(4) 0.144(6) 0.143(6) 0.020(4) -0.008(4) -0.050(6)
_geom_special_details
;
 All esds (except the esd in the dihedral angle between two l.s. planes)
 are estimated using the full covariance matrix.  The cell esds are taken
 into account individually in the estimation of esds in distances, angles
 and torsion angles; correlations between esds in cell parameters are only
 used when they are defined by crystal symmetry.  An approximate (isotropic)
 treatment of cell esds is used for estimating esds involving l.s. planes.
;
loop_
    _geom_bond_atom_site_label_1
    _geom_bond_atom_site_label_2
    _geom_bond_site_symmetry_2
    _geom_bond_distance
    _geom_bond_publ_flag
    Cl1 O4 . 1.394(5) yes
    Cl1 O3 . 1.396(4) yes
    Cl1 O1 . 1.416(4) yes
    Cl1 O2 . 1.421(4) yes
    N1 C1 . 1.451(6) yes
    N1 H1A . 0.885(10) ?
    N1 H1B . 0.887(10) ?
    N1 H1C . 0.885(10) ?
    C1 C5 . 1.363(7) yes
    C1 C4 . 1.367(7) yes
    C2 C3 . 1.363(7) yes
    C2 C6 . 1.380(8) yes
    C2 C7 . 1.515(7) yes
    C3 C4 . 1.375(7) yes
    C3 H3 . 0.9300 ?
    C4 H4 . 0.9300 ?
    C5 C6 . 1.370(8) yes
    C5 H5 . 0.9300 ?
    C6 H6 . 0.9300 ?
    C7 H7A . 0.9600 ?
    C7 H7B . 0.9600 ?
    C7 H7C . 0.9600 ?
loop_
    _geom_angle_atom_site_label_1
    _geom_angle_atom_site_label_2
    _geom_angle_atom_site_label_3
    _geom_angle_site_symmetry_1
    _geom_angle_site_symmetry_3
    _geom_angle
    _geom_angle_publ_flag
    O4 Cl1 O3 . . 110.6(3) yes
    O4 Cl1 O1 . . 108.3(3) ?
    O3 Cl1 O1 . . 110.8(3) ?
    O4 Cl1 O2 . . 111.7(4) ?
    O3 Cl1 O2 . . 110.1(3) yes
    O1 Cl1 O2 . . 105.3(3) yes
    C1 N1 H1A . . 121(4) no
    C1 N1 H1B . . 107(4) ?
    H1A N1 H1B . . 82(5) ?
    C1 N1 H1C . . 121(4) ?
    H1A N1 H1C . . 118(6) ?
    H1B N1 H1C . . 83(5) ?
    C5 C1 C4 . . 120.1(5) yes
    C5 C1 N1 . . 119.3(5) yes
    C4 C1 N1 . . 120.5(4) n
    C3 C2 C6 . . 118.1(5) yes
    C3 C2 C7 . . 121.6(6) ?
    C6 C2 C7 . . 120.4(6) ?
    C2 C3 C4 . . 121.4(5) yes
    C2 C3 H3 . . 119.3 ?
    C4 C3 H3 . . 119.3 ?
    C1 C4 C3 . . 119.5(5) yes
    C1 C4 H4 . . 120.3 ?
    C3 C4 H4 . . 120.3 ?
    C1 C5 C6 . . 119.8(5) yes
    C1 C5 H5 . . 120.1 ?
    C6 C5 H5 . . 120.1 ?
    C5 C6 C2 . . 121.0(5) yes
    C5 C6 H6 . . 119.5 ?
    C2 C6 H6 . . 119.5 ?
    C2 C7 H7A . . 109.5 ?
    C2 C7 H7B . . 109.5 ?
    H7A C7 H7B . . 109.5 ?
    C2 C7 H7C . . 109.5 ?
    H7A C7 H7C . . 109.5 ?
    H7B C7 H7C . . 109.5 ?
loop_
    _geom_hbond_atom_site_label_D
    _geom_hbond_atom_site_label_H
    _geom_hbond_atom_site_label_A
    _geom_hbond_site_symmetry_A
    _geom_hbond_distance_DH
    _geom_hbond_distance_HA
    _geom_hbond_distance_DA
    _geom_hbond_angle_DHA
    N1 H1A O1 . 0.885(10) 2.26(4) 3.011(6) 142(6)
    N1 H1A O1 3_656 0.885(10) 2.18(5) 2.891(6) 137(6)
    N1 H1B O1 3_656 0.887(10) 2.44(6) 2.891(6) 112(6)
    N1 H1B O3 1_565 0.887(10) 2.42(6) 2.959(7) 120(5)
    N1 H1C O2 2_656 0.885(10) 2.08(3) 2.882(6) 150(6)
_shelx_hkl_file
;
 -12  -1  -1-0.63121 5.08895   1-0.50835-0.38856 0.04939-0.14810 0.85609-0.91209
 -12  -1   0 -0.6287 5.06878   1-0.45872-0.43785 0.04536-0.14410 0.88414-0.89043
 -12  -1   1 1.88662 5.22379   1-0.40887-0.48734 0.04095-0.13971 0.90874-0.86532
 -12  -1   2-1.26489  5.2914   1-0.35940-0.53646 0.03621-0.13500 0.92990-0.83676
 -12   0   2-11.9058 5.91154   1-0.34992-0.54594 0.08481-0.08484 0.93039-0.83731
 -12   0   1 4.98252 4.13129   1-0.39887-0.49735 0.08956-0.08956 0.90974-0.86637
 -12   0   0-3.11315 5.09645   1-0.44828-0.44828 0.09399-0.09397 0.88570-0.89204
 -12   0  -1-4.37594 5.89751   1-0.49760-0.39932 0.09805-0.09800 0.85826-0.91431
 -12   0  -2    0.00 4.63123   1-0.54626-0.35101 0.10171-0.10163 0.82748-0.93325
 -12   1  -1 1.26036 5.19664   1-0.48688-0.41004 0.14642-0.04761 0.85757-0.91368
 -12   1   0 3.76593 5.75255   1-0.43804-0.45852 0.14234-0.04355 0.88442-0.89081
 -12   1   1-11.9333 5.92517   1-0.38922-0.50700 0.13790-0.03914 0.90792-0.86460
 -12   1   2-1.89583 5.89435   1-0.34094-0.55493 0.13317-0.03443 0.92811-0.83507
 -11   3   5-5.76069 5.54322   1-0.13083-0.68927 0.21296 0.08322 0.96721-0.72461
 -11   3   4 6.24596 5.44509   1-0.17625-0.64421 0.21865 0.07756 0.95838-0.76549
 -11   3   3-3.06934 5.02473   1-0.22416-0.59665 0.22426 0.07198 0.94668-0.80351
 -11   3   2 1.81883 5.03611   1-0.27410-0.54706 0.22970 0.06656 0.93179-0.83833
 -11   3   1 6.01366  5.4456   1-0.32554-0.49596 0.23491 0.06138 0.91344-0.86969
 -11   3   0 3.60446 5.88605   1-0.37788-0.44397 0.23982 0.05650 0.89144-0.89740
 -11   3  -1-1.81006 5.62771   1-0.43048-0.39173 0.24435 0.05199 0.86571-0.92138
 -11   3  -2-4.86967 4.86967   1-0.48267-0.33989 0.24845 0.04791 0.83626-0.94165
 -11   3  -3  1.2366  5.3188   1-0.53383-0.28908 0.25208 0.04430 0.80322-0.95832
 -11   3  -4-0.63129 4.84904   1-0.58336-0.23990 0.25522 0.04120 0.76681-0.97162
 -11   2  -6 15.1727 2.59538   1-0.68951-0.13446 0.21204-0.01434 0.68755-0.99173
 -11   2  -5 3.72095 5.26222   1-0.64451-0.17910 0.21000-0.01233 0.73052-0.98499
 -11   2  -4-5.43809 6.01203   1-0.59679-0.22647 0.20743-0.00978 0.77078-0.97554
 -11   2  -3-4.13885  4.0535   1-0.54678-0.27613 0.20434-0.00672 0.80797-0.96302
 -11   2  -1 2.30257 4.60516   1-0.44201-0.38020 0.19664 0.00094 0.87195-0.92757
 -11   2   0  8.0232 4.92987   1-0.38850-0.43336 0.19209 0.00546 0.89834-0.90425
 -11   2   1 9.74798 5.03166   1-0.33513-0.48638 0.18716 0.01037 0.92091-0.87711
 -11   2   2 -1.7349 5.00823   1-0.28256-0.53859 0.18190 0.01560 0.93973-0.84622
 -11   2   3 4.68773 5.04067   1-0.23144-0.58936 0.17639 0.02109 0.95498-0.81175
 -11   2   4 11.9303 4.69698   1-0.18232-0.63813 0.17070 0.02675 0.96691-0.77397
 -11   2   5 -3.6718 5.40473   1-0.13569-0.68441 0.16492 0.03250 0.97586-0.73321
 -11   2   6 6.93412 4.84201   1-0.09193-0.72782 0.15912 0.03828 0.98222-0.68985
 -11   1   7-3.17363 5.64156   1-0.05521-0.76418 0.10496-0.00635 0.99247-0.65035
 -11   1   6 11.0421 4.50794   1-0.09684-0.72290 0.11082-0.01218 0.98835-0.69594
 -11   1   5 6.54466 4.07891   1-0.14168-0.67842 0.11671-0.01804 0.98192-0.73923
 -11   1   4 1.15929 4.56413   1-0.18940-0.63105 0.12257-0.02388 0.97280-0.77981
 -11   1   3-5.12278 4.29734   1-0.23960-0.58120 0.12831-0.02960 0.96057-0.81730
 -11   1   2 -0.5615 4.52699   1-0.29177-0.52938 0.13387-0.03514 0.94492-0.85136
 -11   1   1 3.89753 3.89753   1-0.34530-0.47620 0.13917-0.04040 0.92558-0.88173
 -11   1   0 3.89572   4.755   1-0.39954-0.42231 0.14411-0.04532 0.90240-0.90826
 -11   1  -1    0.00 4.54187   1-0.45380-0.36840 0.14865-0.04983 0.87531-0.93089
 -11   1  -2-8.47717 4.69444   1-0.50738-0.31517 0.15272-0.05388 0.84440-0.94968
 -11   1  -3-4.02753 4.84808   1-0.55963-0.26328 0.15628-0.05742 0.80982-0.96482
 -11   1  -4 2.94152 4.51884   1-0.60994-0.21332 0.15932-0.06043 0.77186-0.97657
 -11   1  -5 7.25409 3.62704   1-0.65781-0.16580 0.16182-0.06291 0.73084-0.98527
 -11   1  -6 1.86313  5.5894   1-0.70283-0.12113 0.16379-0.06485 0.68718-0.99131
 -11   1  -7-1.92077 4.83382   1-0.74468-0.07963 0.16525-0.06628 0.64128-0.99512
 -11   0  -7-0.63465  4.3509   1-0.75699-0.06732 0.11655-0.11635 0.63752-0.99132
 -11   0  -6 4.92346 6.45471   1-0.71541-0.10855 0.11518-0.11501 0.68402-0.98810
 -11   0  -5-1.19798 5.22185   1-0.67055-0.15306 0.11329-0.11315 0.72835-0.98272
 -11   0  -4-1.16743 4.88374   1-0.62271-0.20055 0.11087-0.11075 0.77008-0.97474
 -11   0  -3 5.70774 4.34688   1-0.57228-0.25062 0.10791-0.10781 0.80881-0.96376
 -11   0  -2 13.2047 2.54691   1-0.51977-0.30279 0.10440-0.10432 0.84416-0.94940
 -11   0  -1-3.87677 4.25401   1-0.46576-0.35644 0.10037-0.10032 0.87584-0.93136
 -11   0   0-5.51319 4.74263   1-0.41093-0.41093 0.09586-0.09584 0.90364-0.90945
 -11   0   1-8.27369 5.14479   1-0.35598-0.46552 0.09092-0.09092 0.92748-0.88358
 -11   0   2 10.5639 6.26572   1-0.30163-0.51952 0.08562-0.08564 0.94738-0.85376
 -11   0   3 3.38232 3.90557   1-0.24856-0.57223 0.08003-0.08008 0.96348-0.82016
 -11   0   4 4.01958 5.10382   1-0.19742-0.62303 0.07423-0.07431 0.97605-0.78301
 -11   0   5-2.94645  5.0349   1-0.14873-0.67136 0.06831-0.06841 0.98541-0.74266
 -11   0   6 6.68618  5.7343   1-0.10294-0.71681 0.06235-0.06247 0.99195-0.69949
 -11   0   7-3.77471 4.87313   1-0.06037-0.75902 0.05642-0.05657 0.99610-0.65393
 -11  -1   7-8.25415 6.18857   1-0.06677-0.75262 0.00772-0.10663 0.99724-0.65502
 -11  -1   6 6.74902 5.38385   1-0.11015-0.70959 0.01371-0.11260 0.99301-0.70050
 -11  -1   5-6.54392   5.675   1-0.15678-0.66331 0.01973-0.11859 0.98629-0.74350
 -11  -1   4 2.90082  3.9774   1-0.20630-0.61414 0.02569-0.12453 0.97665-0.78357
 -11  -1   3 5.12643 4.52108   1-0.25825-0.56254 0.03152-0.13033 0.96370-0.82032
 -11  -1   2 3.37098 5.32999   1-0.31206-0.50909 0.03712-0.13591 0.94709-0.85343
 -11  -1   1 8.92417 4.02207   1-0.36706-0.45443 0.04242-0.14118 0.92659-0.88264
 -11  -1   0-6.68989 4.92362   1-0.42254-0.39930 0.04733-0.14607 0.90207-0.90783
 -11  -1  -1 1.67999 4.65171   1-0.47777-0.34443 0.05180-0.15051 0.87353-0.92900
 -11  -1  -2 -0.5674 3.88995   1-0.53202-0.29053 0.05577-0.15446 0.84108-0.94627
 -11  -1  -3 6.35396 4.86722   1-0.58462-0.23828 0.05920-0.15786 0.80496-0.95986
 -11  -1  -4 7.67751 4.37984   1-0.63498-0.18827 0.06208-0.16072 0.76549-0.97010
 -11  -1  -5 9.67724 4.60623   1-0.68261-0.14099 0.06441-0.16303 0.72306-0.97739
 -11  -1  -6 6.21228 4.47975   1-0.72713-0.09682 0.06620-0.16479 0.67811-0.98214
 -11  -1  -7    0.00  5.2029   1-0.76828-0.05603 0.06747-0.16604 0.63107-0.98481
 -10  -1 -10-3.16723 4.94737   1-0.87403 0.12338 0.07134-0.16984 0.47438-0.97674
 -10  -1  -9 1.21888 5.02555   1-0.84265 0.09235 0.07159-0.17011 0.52768-0.98033
 -10  -1  -8 0.58849 5.02803   1-0.80708 0.05714 0.07141-0.16995 0.58035-0.98328
 -10  -1  -7-7.98485 5.16471   1-0.76726 0.01766 0.07073-0.16930 0.63195-0.98517
 -10  -1  -6-0.55234 5.21081   1-0.72318-0.02607 0.06952-0.16811 0.68199-0.98550
 -10  -1  -5-6.96354 4.70037   1-0.67496-0.07393 0.06772-0.16634 0.72991-0.98371
 -10  -1  -4-2.61366 5.60566   1-0.62288-0.12566 0.06530-0.16394 0.77513-0.97922
 -10  -1  -3 3.07736 4.52975   1-0.56734-0.18085 0.06222-0.16088 0.81707-0.97144
 -10  -1  -2 -1.0051 4.20467   1-0.50894-0.23890 0.05848-0.15717 0.85517-0.95983
 -10  -1  -1 4.45409 4.11094   1-0.44840-0.29909 0.05411-0.15282 0.88898-0.94392
 -10  -1   0 20.0678 2.50134   1-0.38659-0.36055 0.04913-0.14787 0.91816-0.92340
 -10  -1   1-0.49166 3.57935   1-0.32445-0.42233 0.04361-0.14238 0.94256-0.89808
 -10  -1   2-3.47164  4.8339   1-0.26295-0.48348 0.03765-0.13644 0.96217-0.86798
 -10  -1   3-3.02218 4.61647   1-0.20302-0.54306 0.03134-0.13016 0.97720-0.83330
 -10  -1   4 11.8595 4.52466   1-0.14549-0.60024 0.02480-0.12364 0.98798-0.79437
 -10  -1   5-9.02825 5.38981   1-0.09107-0.65430 0.01813-0.11699 0.99500-0.75167
 -10  -1   6 4.95077 4.36616   1-0.04031-0.70471 0.01144-0.11033 0.99881-0.70577
 -10  -1   7 6.26787 4.59394   1 0.00642-0.75109 0.00483-0.10374 0.99999-0.65724
 -10  -1   8 10.0396 5.38031   1 0.04889-0.79321-0.00163-0.09731 0.99912-0.60666
 -10  -1   9 1.84267 5.10213   1 0.08702-0.83099-0.00786-0.09111 0.99677-0.55460
 -10  -1  10-1.92186 5.76559   1 0.12082-0.86444-0.01381-0.08518 0.99342-0.50153
 -10   0  10  6.3498 4.83587   1 0.12487-0.86849 0.03511-0.03534 0.99239-0.50055
 -10   0   9    0.00 4.71245   1 0.09179-0.83577 0.04098-0.04118 0.99554-0.55341
 -10   0   8 2.92329 4.25637   1 0.05449-0.79881 0.04712-0.04730 0.99774-0.60533
 -10   0   7 2.81893 4.33052   1 0.01293-0.75760 0.05348-0.05364 0.99852-0.65582
 -10   0   6 4.89802 4.71311   1-0.03283-0.71220 0.06001-0.06014 0.99737-0.70438
 -10   0   5 0.52531 5.01117   1-0.08256-0.66282 0.06663-0.06673 0.99371-0.75044
 -10   0   3-1.99087 4.10427   1-0.19245-0.55363 0.07974-0.07979 0.97664-0.83278
 -10   0   2 16.3261 2.62576   1-0.25144-0.49500 0.08603-0.08605 0.96220-0.86806
 -10   0   1-2.91316 4.75717   1-0.31211-0.43468 0.09199-0.09200 0.94331-0.89888
 -10   0   0 3.87617 3.99547   1-0.37357-0.37357 0.09753-0.09751 0.91975-0.92503
 -10   0  -1 5.36741 3.93396   1-0.43489-0.31260 0.10257-0.10252 0.89148-0.94647
 -10   0  -2 13.3809  5.6288   1-0.49515-0.25269 0.10702-0.10695 0.85862-0.96333
 -10   0  -3-1.01187 4.90521   1-0.55348-0.19471 0.11085-0.11075 0.82146-0.97588
 -10   0  -4 5.68768 4.71066   1-0.60915-0.13940 0.11403-0.11391 0.78043-0.98457
 -10   0  -5-3.17844 5.65608   1-0.66154-0.08735 0.11657-0.11643 0.73604-0.98988
 -10   0  -6 6.55732 5.83442   1-0.71022-0.03903 0.11849-0.11832 0.68884-0.99240
 -10   0  -7    0.00 4.99875   1-0.75488 0.00528 0.11982-0.11962 0.63941-0.99268
 -10   0  -8 2.92166 4.48834   1-0.79538 0.04543 0.12060-0.12038 0.58830-0.99128
 -10   0  -9 2.42139 4.61018   1-0.83167 0.08137 0.12089-0.12064 0.53600-0.98869
 -10   0 -10 8.17856  5.8002   1-0.86381 0.11316 0.12074-0.12046 0.48296-0.98536
 -10   1 -10 0.63634 4.97001   1-0.85203 0.10137 0.16973-0.07070 0.48910-0.99156
 -10   1  -9-3.06313 5.01455   1-0.81926 0.06896 0.16980-0.07079 0.54181-0.99456
 -10   1  -8-4.73352 5.55055   1-0.78240 0.03244 0.16941-0.07043 0.59367-0.99670
 -10   1  -7  4.0021 4.88485   1-0.74140-0.00820 0.16853-0.06957 0.64422-0.99754
 -10   1  -6-1.65663 5.15066   1-0.69633-0.05292 0.16709-0.06816 0.69298-0.99659
 -10   1  -5-2.14206 4.78978   1-0.64739-0.10151 0.16507-0.06616 0.73940-0.99329
 -10   1  -4 3.13899 5.28371   1-0.59488-0.15366 0.16242-0.06354 0.78293-0.98711
 -10   1  -3-1.02147 4.62495   1-0.53930-0.20890 0.15915-0.06029 0.82303-0.97750
 -10   1  -2-1.50102 3.35636   1-0.48124-0.26660 0.15524-0.05641 0.85923-0.96399
 -10   1  -1 5.41978 3.78456   1-0.42148-0.32601 0.15073-0.05192 0.89115-0.94619
 -10   1   0 17.5279 2.47063   1-0.36084-0.38630 0.14567-0.04688 0.91853-0.92387
 -10   1   1 0.49104 4.19548   1-0.30024-0.44654 0.14012-0.04136 0.94130-0.89692
 -10   1   2-0.49547 3.99461   1-0.24058-0.50585 0.13417-0.03544 0.95952-0.86543
 -10   1   3-2.51664 4.47367   1-0.18270-0.56338 0.12793-0.02922 0.97343-0.82963
 -10   1   4 3.09278 5.20591   1-0.12735-0.61838 0.12149-0.02280 0.98340-0.78989
 -10   1   5-6.90521 5.01105   1-0.07515-0.67023 0.11495-0.01629 0.98991-0.74668
 -10   1   6-2.20006 4.91946   1-0.02656-0.71847 0.10843-0.00980 0.99348-0.70054
 -10   1   7-0.56945 4.59098   1 0.01811-0.76279 0.10200-0.00339 0.99467-0.65202
 -10   1   8 7.08395 4.57267   1 0.05866-0.80299 0.09574 0.00284 0.99402-0.60165
 -10   1   9 -1.2281 5.35314   1 0.09505-0.83902 0.08970 0.00886 0.99202-0.54995
 -10   1  10-2.56295 5.73093   1 0.12730-0.87093 0.08394 0.01460 0.98914-0.49735
 -10   2   9    0.00 5.78462   1 0.09674-0.84072 0.13833 0.05900 0.98624-0.54421
 -10   2   8-1.82274 5.66714   1 0.06136-0.80569 0.14425 0.05310 0.98797-0.59566
 -10   2   7 9.38881 5.11561   1 0.02192-0.76660 0.15039 0.04698 0.98844-0.64584
 -10   2   6 5.10679 4.28394   1-0.02155-0.72348 0.15671 0.04069 0.98715-0.69426
 -10   2   5 3.29178 4.84537   1-0.06888-0.67650 0.16312 0.03430 0.98361-0.74043
 -10   2   4 5.86003 3.87832   1-0.11979-0.62594 0.16955 0.02789 0.97726-0.78379
 -10   2   3-3.64404 4.91112   1-0.17385-0.57224 0.17591 0.02156 0.96759-0.82384
 -10   2   2 9.22888 4.52819   1-0.23047-0.51597 0.18210 0.01540 0.95415-0.86010
 -10   2   1-1.52434 4.22072   1-0.28896-0.45783 0.18801 0.00951 0.93654-0.89221
 -10   2   0-2.53439 4.67319   1-0.34852-0.39863 0.19355 0.00400 0.91452-0.91990
 -10   2  -1 9.17018 4.49938   1-0.40827-0.33922 0.19862-0.00105 0.88798-0.94308
 -10   2  -2 4.65056  5.7308   1-0.46735-0.28050 0.20317-0.00557 0.85699-0.96180
 -10   2  -3 1.58152 4.91717   1-0.52491-0.22329 0.20713-0.00951 0.82174-0.97626
 -10   2  -4-1.62108 4.67967   1-0.58021-0.16834 0.21048-0.01283 0.78257-0.98681
 -10   2  -5 1.10617 3.91088   1-0.63262-0.11628 0.21321-0.01554 0.73994-0.99388
 -10   2  -6-5.69574 5.28201   1-0.68164-0.06761 0.21533-0.01763 0.69434-0.99800
 -10   2  -7-1.76709 5.10116   1-0.72693-0.02268 0.21686-0.01913 0.64632-0.99969
 -10   2  -8 1.83187 4.61011   1-0.76826 0.01830 0.21784-0.02009 0.59639-0.99947
 -10   2  -9 4.41937 4.68213   1-0.80554 0.05523 0.21832-0.02054 0.54504-0.99784
 -10   3  -8  5.7581 5.96755   1-0.75306 0.00311 0.26588 0.03063 0.59636-0.99949
 -10   3  -7 1.85313 4.90293   1-0.71158-0.03803 0.26482 0.03167 0.64562-0.99903
 -10   3  -6-16.7551 6.10247   1-0.66626-0.08299 0.26320 0.03326 0.69287-0.99657
 -10   3  -5 5.82316 4.43479   1-0.61736-0.13154 0.26100 0.03543 0.73761-0.99160
 -10   3  -4  14.207   5.051   1-0.56525-0.18330 0.25820 0.03821 0.77932-0.98361
 -10   3  -3 5.55032 4.64373   1-0.51044-0.23776 0.25480 0.04159 0.81754-0.97211
 -10   3  -2-5.98935 5.19407   1-0.45357-0.29428 0.25080 0.04556 0.85186-0.95671
 -10   3  -1 1.61347  4.6577   1-0.39538-0.35212 0.24623 0.05010 0.88196-0.93711
 -10   3   0 5.88764 4.31524   1-0.33669-0.41046 0.24117 0.05515 0.90769-0.91312
 -10   3   1 3.75589 4.58434   1-0.27835-0.46844 0.23566 0.06062 0.92901-0.88473
 -10   3   2  10.286 4.81176   1-0.22119-0.52526 0.22981 0.06645 0.94607-0.85207
 -10   3   3 5.49277 4.39422   1-0.16596-0.58013 0.22371 0.07253 0.95911-0.81541
 -10   3   4 3.36961 4.56247   1-0.11334-0.63240 0.21745 0.07876 0.96854-0.77512
 -10   3   5  7.5084 4.93476   1-0.06384-0.68155 0.21113 0.08506 0.97479-0.73166
 -10   3   6 0.59631 5.09485   1-0.01787-0.72716 0.20484 0.09132 0.97838-0.68554
 -10   3   7 9.85016 5.36698   1 0.02430-0.76899 0.19866 0.09748 0.97982-0.63726
 -10   3   8 4.45347 5.20761   1 0.06255-0.80688 0.19264 0.10347 0.97959-0.58733
 -10   4   6 13.3632 5.28586   1-0.01559-0.72945 0.25283 0.14209 0.96712-0.67433
 -10   4   5 1.85299 5.13071   1-0.06009-0.68530 0.25898 0.13597 0.96343-0.72035
 -10   4   4-1.80513 4.77592   1-0.10806-0.63768 0.26517 0.12980 0.95721-0.76384
 -10   4   3-4.71296 4.92893   1-0.15913-0.58696 0.27131 0.12369 0.94796-0.80431
 -10   4   2 1.16232 5.19803   1-0.21282-0.53362 0.27732 0.11771 0.93525-0.84130
 -10   4   1-1.15239 5.21766   1-0.26850-0.47830 0.28309 0.11196 0.91868-0.87445
 -10   4   0    0.00 4.67001   1-0.32546-0.42169 0.28854 0.10654 0.89799-0.90347
 -10   4  -1 1.73207 4.58262   1-0.38290-0.36460 0.29358 0.10152 0.87303-0.92822
 -10   4  -2  4.0829  5.3775   1-0.44001-0.30784 0.29813 0.09699 0.84378-0.94869
 -10   4  -3 2.97003 5.41165   1-0.49600-0.25221 0.30215 0.09300 0.81038-0.96500
 -10   4  -4-4.25119 5.32916   1-0.55012-0.19844 0.30560 0.08958 0.77311-0.97744
 -10   4  -5 6.85128 5.02152   1-0.60173-0.14718 0.30845 0.08675 0.73232-0.98636
 -10   4  -6-1.91522 5.52876   1-0.65031-0.09895 0.31071 0.08451 0.68846-0.99221
 -10   5  -2 -8.2299 5.76753   1-0.42679-0.32107 0.34518 0.14871 0.83268-0.93763
 -10   5  -1 5.64835  6.0523   1-0.37094-0.37656 0.34065 0.15321 0.86111-0.91635
 -10   5   0 9.37706 4.71968   1-0.31492-0.43223 0.33566 0.15818 0.88537-0.89090
 -10   5   1 6.89441 4.81426   1-0.25951-0.48729 0.33029 0.16353 0.90548-0.86130
 -10   5   2 2.52678 5.72025   1-0.20546-0.54099 0.32461 0.16918 0.92163-0.82773
 -10   5   3 -1.9191 5.75732   1-0.15344-0.59265 0.31873 0.17504 0.93408-0.79047
  -9   6  -2 5.09734 4.76812   1-0.38151-0.29163 0.39391 0.19874 0.83332-0.93780
  -9   6  -1 1.89238 5.67714   1-0.32052-0.35227 0.38887 0.20375 0.86126-0.91602
  -9   6   0-1.25879  5.4869   1-0.25953-0.41291 0.38332 0.20928 0.88436-0.88941
  -9   6   1 5.04711 5.85062   1-0.19952-0.47257 0.37735 0.21522 0.90270-0.85804
  -9   6   2 3.81952 5.40161   1-0.14140-0.53034 0.37108 0.22147 0.91656-0.82219
  -9   5   7-1.93238 5.79712   1 0.10129-0.77127 0.29096 0.20270 0.95190-0.60892
  -9   5   6-5.63891 5.84402   1 0.05969-0.73002 0.29737 0.19631 0.95314-0.65987
  -9   5   5 2.44912 5.12271   1 0.01369-0.68437 0.30398 0.18973 0.95250-0.70894
  -9   5   4-2.38728  5.7245   1-0.03656-0.63447 0.31069 0.18304 0.94937-0.75552
  -9   5   3  2.3353 4.67062   1-0.09070-0.58068 0.31742 0.17634 0.94311-0.79898
  -9   5   2-2.29649 5.32418   1-0.14821-0.52352 0.32405 0.16974 0.93313-0.83870
  -9   5   1 6.82393 4.17878   1-0.20840-0.46368 0.33046 0.16335 0.91886-0.87415
  -9   5   0 5.10616 4.91339   1-0.27040-0.40203 0.33654 0.15730 0.89991-0.90491
  -9   5  -1-2.27572 5.27605   1-0.33324-0.33955 0.34217 0.15170 0.87602-0.93073
  -9   5  -2 5.18475 5.18475   1-0.39588-0.27726 0.34725 0.14664 0.84712-0.95155
  -9   5  -3 4.69763 4.84222   1-0.45731-0.21618 0.35171 0.14220 0.81338-0.96752
  -9   5  -4 12.6198 5.79528   1-0.51657-0.15727 0.35550 0.13843 0.77511-0.97896
  -9   5  -5    0.00 5.20401   1-0.57286-0.10133 0.35861 0.13535 0.73280-0.98636
  -9   5  -6 4.39759 4.65906   1-0.62554-0.04901 0.36103 0.13296 0.68702-0.99030
  -9   5  -7-5.17954 5.86285   1-0.67414-0.00076 0.36279 0.13122 0.63841-0.99140
  -9   4  -9 4.43834 6.04844   1-0.77657 0.10097 0.31713 0.07817 0.53875-0.99111
  -9   4  -8 7.97931 5.65889   1-0.73687 0.06162 0.31663 0.07864 0.59192-0.99458
  -9   4  -7-0.59592 6.33471   1-0.69255 0.01766 0.31557 0.07967 0.64362-0.99655
  -9   4  -6-4.03527 5.79344   1-0.64370-0.03084 0.31389 0.08133 0.69322-0.99644
  -9   4  -5-5.60904  5.8828   1-0.59057-0.08362 0.31155 0.08365 0.74007-0.99359
  -9   4  -4-1.09785 5.14936   1-0.53359-0.14025 0.30850 0.08667 0.78352-0.98733
  -9   4  -3 8.04401  4.8264   1-0.47339-0.20010 0.30475 0.09040 0.82294-0.97703
  -9   4  -2 6.30408 4.06927   1-0.41076-0.26238 0.30030 0.09482 0.85780-0.96217
  -9   4  -1-4.65811 5.14973   1-0.34667-0.32611 0.29520 0.09990 0.88770-0.94237
  -9   4   0-0.51583  4.5264   1-0.28218-0.39026 0.28952 0.10555 0.91247-0.91743
  -9   4   1-1.03435 4.85152   1-0.21836-0.45372 0.28335 0.11169 0.93212-0.88736
  -9   4   2 1.56674 4.87119   1-0.15625-0.51548 0.27682 0.11820 0.94687-0.85240
  -9   4   3 6.38223 5.21107   1-0.09677-0.57461 0.27005 0.12495 0.95713-0.81294
  -9   4   4 7.07912 4.45732   1-0.04069-0.63034 0.26316 0.13181 0.96345-0.76956
  -9   4   5 8.96186 5.60116   1 0.01143-0.68211 0.25627 0.13868 0.96647-0.72286
  -9   4   6 2.87337 4.41415   1 0.05921-0.72954 0.24948 0.14544 0.96684-0.67352
  -9   4   7 14.8118 5.46233   1 0.10245-0.77242 0.24288 0.15202 0.96521-0.62218
  -9   4   8-4.29233 5.78482   1 0.14109-0.81071 0.23653 0.15834 0.96218-0.56944
  -9   4   9  1.2734 5.01338   1 0.17520-0.84447 0.23049 0.16435 0.95827-0.51581
  -9   3  10 3.10479 6.42322   1 0.20825-0.87716 0.17612 0.11994 0.96345-0.47123
  -9   3   9-7.75104 5.43195   1 0.17739-0.84665 0.18198 0.11411 0.96831-0.52580
  -9   3   8-2.29124 5.84155   1 0.14201-0.81163 0.18818 0.10793 0.97270-0.57991
  -9   3   7 2.75916 4.64983   1 0.10195-0.77192 0.19469 0.10144 0.97615-0.63307
  -9   3   6-2.66949 5.09305   1 0.05716-0.72749 0.20147 0.09469 0.97810-0.68474
  -9   3   5 2.07642 3.95339   1 0.00771-0.67838 0.20842 0.08776 0.97793-0.73428
  -9   3   4 3.02025 4.93205   1-0.04619-0.62484 0.21548 0.08073 0.97496-0.78101
  -9   3   3 2.45474 4.47276   1-0.10410-0.56727 0.22251 0.07372 0.96848-0.82425
  -9   3   2 2.40684 4.54122   1-0.16541-0.50632 0.22941 0.06685 0.95786-0.86334
  -9   3   1-0.47665 4.64581   1-0.22929-0.44279 0.23603 0.06025 0.94254-0.89774
  -9   3   0 3.32691  4.6809   1-0.29475-0.37768 0.24226 0.05405 0.92213-0.92703
  -9   3  -1 3.34304 4.70359   1-0.36071-0.31208 0.24797 0.04836 0.89642-0.95103
  -9   3  -2 3.39837 5.06857   1-0.42603-0.24711 0.25307 0.04329 0.86544-0.96977
  -9   3  -3-3.47378 4.68165   1-0.48963-0.18386 0.25748 0.03890 0.82944-0.98348
  -9   3  -4  9.1344 4.12268   1-0.55055-0.12329 0.26118 0.03523 0.78886-0.99261
  -9   3  -5 1.03932 4.98439   1-0.60798-0.06621 0.26414 0.03229 0.74428-0.99774
  -9   3  -6  4.8216 4.63959   1-0.66134-0.01320 0.26640 0.03006 0.69637-0.99954
  -9   3  -7-2.21458 5.64608   1-0.71022 0.03532 0.26798 0.02851 0.64582-0.99871
  -9   3  -8-2.85985 5.08379   1-0.75441 0.07916 0.26894 0.02757 0.59331-0.99591
  -9   3  -9-3.55615 5.80717   1-0.79386 0.11826 0.26934 0.02719 0.53945-0.99176
  -9   3 -10 2.46487 5.37207   1-0.82864 0.15270 0.26924 0.02731 0.48478-0.98680
  -9   2 -11 1.22979 5.49977   1-0.87396 0.19766 0.22035-0.02253 0.42689-0.97858
  -9   2 -10 15.2487 5.43885   1-0.84421 0.16826 0.22096-0.02317 0.48227-0.98424
  -9   2  -9 4.50091 5.03217   1-0.80992 0.13432 0.22115-0.02338 0.53741-0.98967
  -9   2  -8 1.08304 4.84348   1-0.77089 0.09565 0.22085-0.02311 0.59188-0.99443
  -9   2  -7 3.13758 4.96096   1-0.72703 0.05214 0.22000-0.02228 0.64515-0.99799
  -9   2  -6 13.9548 2.46046   1-0.67833 0.00380 0.21853-0.02083 0.69659-0.99971
  -9   2  -5 2.44942 5.34401   1-0.62498-0.04921 0.21638-0.01871 0.74551-0.99893
  -9   2  -4 9.55004 3.75985   1-0.56732-0.10652 0.21352-0.01587 0.79120-0.99490
  -9   2  -3 25.7139 2.84385   1-0.50592-0.16756 0.20990-0.01228 0.83295-0.98694
  -9   2  -2 35.5346 2.87163   1-0.44157-0.23156 0.20555-0.00795 0.87012-0.97440
  -9   2  -1 3.59266 4.44569   1-0.37524-0.29754 0.20048-0.00291 0.90222-0.95678
  -9   2   0-4.46011 4.54844   1-0.30802-0.36441 0.19476 0.00278 0.92893-0.93379
  -9   2   1 15.6599 5.46155   1-0.24109-0.43099 0.18850 0.00902 0.95020-0.90534
  -9   2   2 25.8066 2.62427   1-0.17560-0.49613 0.18180 0.01570 0.96617-0.87160
  -9   2   3 11.5355 4.25405   1-0.11260-0.55877 0.17480 0.02267 0.97724-0.83295
  -9   2   4 4.26465 4.71475   1-0.05298-0.61804 0.16764 0.02981 0.98394-0.78995
  -9   2   5 6.36451 4.18295   1 0.00258-0.67325 0.16045 0.03698 0.98695-0.74325
  -9   2   6 11.1004 4.56904   1 0.05362-0.72394 0.15333 0.04406 0.98700-0.69358
  -9   2   7 2.09048 4.90261   1 0.09988-0.76985 0.14640 0.05097 0.98478-0.64165
  -9   2   8-2.71884 4.83311   1 0.14126-0.81088 0.13974 0.05761 0.98096-0.58812
  -9   2   9-3.97019 5.69998   1 0.17783-0.84710 0.13338 0.06394 0.97614-0.53359
  -9   2  10 8.87936  5.1265   1 0.20974-0.87866 0.12739 0.06991 0.97082-0.47855
  -9   2  11-2.47914 5.54352   1 0.23722-0.90578 0.12177 0.07550 0.96539-0.42341
  -9   1  12 3.16516 4.86242   1 0.26180-0.93001 0.06751 0.03097 0.96455-0.37281
  -9   1  11-9.63704 5.38727   1 0.23779-0.90634 0.07285 0.02566 0.97020-0.42817
  -9   1  10 4.02058 5.29542   1 0.20947-0.87838 0.07858 0.01995 0.97607-0.48375
  -9   1   9 3.29766 4.66359   1 0.17659-0.84585 0.08471 0.01385 0.98181-0.53921
  -9   1   8 7.89419 5.23641   1 0.13892-0.80853 0.09120 0.00739 0.98701-0.59412
  -9   1   7-8.08001 5.15002   1 0.09629-0.76625 0.09801 0.00060 0.99112-0.64794
  -9   1   6 10.2254 4.04471   1 0.04866-0.71897 0.10508-0.00645 0.99354-0.70007
  -9   1   5 0.47181 4.19351   1-0.00387-0.66680 0.11233-0.01367 0.99356-0.74980
  -9   1   4 21.5863 2.51326   1-0.06099-0.61003 0.11965-0.02096 0.99043-0.79638
  -9   1   3 10.2011 3.73723   1-0.12219-0.54918 0.12691-0.02821 0.98341-0.83908
  -9   1   2 2.17088 3.33496   1-0.18673-0.48499 0.13399-0.03526 0.97182-0.87720
  -9   1   1 -0.4298 3.91572   1-0.25367-0.41841 0.14074-0.04198 0.95511-0.91020
  -9   1   0  18.848 2.24863   1-0.32187-0.35055 0.14702-0.04824 0.93293-0.93773
  -9   1  -1 0.43218 4.38617   1-0.39015-0.28263 0.15272-0.05391 0.90514-0.95966
  -9   1  -2-2.19948 4.46446   1-0.45728-0.21585 0.15773-0.05890 0.87189-0.97612
  -9   1  -3 7.64504 4.38321   1-0.52215-0.15133 0.16201-0.06315 0.83354-0.98748
  -9   1  -4 10.9211  2.3297   1-0.58378-0.09005 0.16552-0.06664 0.79063-0.99428
  -9   1  -5-8.96451 4.74169   1-0.64144-0.03275 0.16827-0.06936 0.74386-0.99723
  -9   1  -6 1.46387  3.4847   1-0.69457 0.02003 0.17030-0.07136 0.69397-0.99705
  -9   1  -7 3.02355 4.78065   1-0.74287 0.06799 0.17165-0.07269 0.64170-0.99449
  -9   1  -8 16.2011 5.45628   1-0.78622 0.11098 0.17238-0.07340 0.58776-0.99026
  -9   1  -9-6.52704 5.32931   1-0.82464 0.14905 0.17257-0.07356 0.53276-0.98497
  -9   1 -10 2.84031 4.36338   1-0.85829 0.18235 0.17229-0.07325 0.47722-0.97915
  -9   1 -11-4.78089 4.78089   1-0.88737 0.21107 0.17159-0.07253 0.42158-0.97322
  -9   0 -12-3.74426 5.29517   1-0.92305 0.24641 0.12129-0.12097 0.35846-0.95976
  -9   0 -11-6.50644 6.17538   1-0.89906 0.22277 0.12242-0.12213 0.41394-0.96553
  -9   0 -10 7.86303 6.64547   1-0.87078 0.19484 0.12321-0.12294 0.46976-0.97164
  -9   0  -9 8.58747 3.64019   1-0.83794 0.16235 0.12360-0.12336 0.52559-0.97776
  -9   0  -8 4.63802 4.09035   1-0.80028 0.12504 0.12352-0.12330 0.58104-0.98349
  -9   0  -7-4.96673 4.44238   1-0.75763 0.08275 0.12291-0.12272 0.63557-0.98831
  -9   0  -6 17.8362 2.43784   1-0.70992 0.03539 0.12170-0.12153 0.68859-0.99162
  -9   0  -5-2.79544 5.10374   1-0.65722-0.01696 0.11980-0.11966 0.73939-0.99271
  -9   0  -4-4.53068 5.12588   1-0.59981-0.07402 0.11718-0.11706 0.78720-0.99080
  -9   0  -3 -1.3304 4.41243   1-0.53817-0.13531 0.11379-0.11370 0.83124-0.98513
  -9   0  -2 130.897 8.98624   1-0.47302-0.20011 0.10962-0.10955 0.87079-0.97497
  -9   0  -1-5.98024 4.39788   1-0.40532-0.26745 0.10467-0.10463 0.90522-0.95969
  -9   0   0 1.69049   3.827   1-0.33621-0.33621 0.09902-0.09900 0.93412-0.93887
  -9   0   1-4.66497 4.66497   1-0.26693-0.40515 0.09275-0.09276 0.95729-0.91233
  -9   0   2 93.1245 6.65037   1-0.19872-0.47300 0.08598-0.08601 0.97480-0.88014
  -9   0   3 -3.0628 4.77302   1-0.13279-0.53858 0.07884-0.07890 0.98700-0.84262
  -9   0   4-0.45012 4.10088   1-0.07014-0.60088 0.07149-0.07157 0.99442-0.80032
  -9   0   5 7.45482 3.72741   1-0.01158-0.65909 0.06406-0.06417 0.99774-0.75393
  -9   0   6 8.66108  5.1375   1 0.04232-0.71263 0.05670-0.05683 0.99774-0.70422
  -9   0   7 -2.9953 4.40896   1 0.09123-0.76119 0.04950-0.04965 0.99519-0.65196
  -9   0   8-3.12308 5.09998   1 0.13501-0.80462 0.04256-0.04274 0.99084-0.59790
  -9   0   9 2.71869 5.46449   1 0.17371-0.84297 0.03595-0.03615 0.98533-0.54267
  -9   0  10 16.4816 6.35413   1 0.20748-0.87638 0.02971-0.02994 0.97922-0.48685
  -9   0  11 5.36624 4.95281   1 0.23655-0.90510 0.02386-0.02412 0.97296-0.43089
  -9   0  12-3.76168 5.53705   1 0.26120-0.92941 0.01843-0.01871 0.96692-0.37513
  -9  -1  12 10.7463 4.60201   1 0.25874-0.92694-0.03070-0.06834 0.96728-0.37544
  -9  -1  11-2.40641 5.77036   1 0.23353-0.90208-0.02518-0.07384 0.97366-0.43154
  -9  -1  10  8.6076 4.55472   1 0.20378-0.87269-0.01924-0.07975 0.98025-0.48784
  -9  -1   9 0.54954 4.29203   1 0.16922-0.83847-0.01290-0.08607 0.98667-0.54397
  -9  -1   8 4.73838 5.07726   1 0.12959-0.79920-0.00618-0.09277 0.99244-0.59945
  -9  -1   7 9.60112 3.74757   1 0.08475-0.75471 0.00087-0.09979 0.99698-0.65370
  -9  -1   6-3.41124 5.18029   1 0.03466-0.70497 0.00818-0.10707 0.99958-0.70601
  -9  -1   5 1.41558 3.91957   1-0.02050-0.65016 0.01565-0.11452 0.99949-0.75563
  -9  -1   4 20.9837 2.48925   1-0.08037-0.59064 0.02316-0.12200 0.99589-0.80175
  -9  -1   3 9.31392   3.841   1-0.14432-0.52705 0.03058-0.12940 0.98800-0.84357
  -9  -1   2-3.47842 4.07881   1-0.21148-0.46024 0.03775-0.13654 0.97511-0.88040
  -9  -1   1-0.43037 3.92084   1-0.28076-0.39131 0.04453-0.14329 0.95671-0.91171
  -9  -1   0  8.5896 4.37985   1-0.35092-0.32150 0.05076-0.14951 0.93250-0.93721
  -9  -1  -1 5.21107 3.83525   1-0.42064-0.25213 0.05635-0.15506 0.90245-0.95687
  -9  -1  -2 2.65184 3.75027   1-0.48866-0.18446 0.06119-0.15988 0.86682-0.97095
  -9  -1  -3 7.18868 4.21473   1-0.55384-0.11963 0.06524-0.16391 0.82609-0.97993
  -9  -1  -4 8.25908 5.02631   1-0.61526-0.05857 0.06850-0.16714 0.78094-0.98450
  -9  -1  -5 0.47194 4.19475   1-0.67220-0.00197 0.07097-0.16959 0.73215-0.98542
  -9  -1  -6 1.94045 4.70334   1-0.72425 0.04972 0.07272-0.17131 0.68052-0.98350
  -9  -1  -7 3.00676 4.25221   1-0.77117 0.09629 0.07380-0.17236 0.62683-0.97952
  -9  -1  -8 12.4701 4.92921   1-0.81294 0.13771 0.07428-0.17282 0.57179-0.97419
  -9  -1  -9 3.24544 4.18985   1-0.84967 0.17409 0.07423-0.17275 0.51600-0.96812
  -9  -1 -10  4.5342 4.24136   1-0.88158 0.20564 0.07374-0.17224 0.45996-0.96179
  -9  -1 -11-7.75529 5.62795   1-0.90893 0.23264 0.07286-0.17133 0.40406-0.95560
  -8  -1 -13 1.81806 5.65256   1-0.95960 0.35733 0.07117-0.16959 0.26539-0.91582
  -8  -1 -12 14.8426 5.82176   1-0.94179 0.33987 0.07291-0.17135 0.32150-0.92222
  -8  -1 -11 6.99494  5.2994   1-0.91979 0.31821 0.07440-0.17287 0.37875-0.92977
  -8  -1 -10  2.5403 4.45822   1-0.89316 0.29193 0.07559-0.17409 0.43699-0.93829
  -8  -1  -9    0.00  4.2503   1-0.86144 0.26057 0.07641-0.17493 0.49593-0.94752
  -8  -1  -8 13.6547 2.13748   1-0.82420 0.22368 0.07677-0.17532 0.55520-0.95707
  -8  -1  -7 9.21145 3.94776   1-0.78100 0.18084 0.07659-0.17516 0.61424-0.96640
  -8  -1  -6 1.68857 4.46756   1-0.73155 0.13174 0.07575-0.17435 0.67234-0.97479
  -8  -1  -5 10.2184 4.02559   1-0.67569 0.07622 0.07416-0.17278 0.72862-0.98136
  -8  -1  -4 99.0153 7.46938   1-0.61350 0.01439 0.07172-0.17036 0.78204-0.98506
  -8  -1  -3 0.78043 4.41477   1-0.54541-0.05335 0.06833-0.16700 0.83147-0.98478
  -8  -1  -2 8.77273 2.00291   1-0.47222-0.12619 0.06394-0.16264 0.87577-0.97937
  -8  -1  -1 42.8546 3.08545   1-0.39512-0.20294 0.05857-0.15729 0.91392-0.96781
  -8  -1   0 228.594 10.2292   1-0.31565-0.28206 0.05226-0.15100 0.94516-0.94933
  -8  -1   1 11.5765  4.7677   1-0.23559-0.36177 0.04512-0.14389 0.96909-0.92356
  -8  -1   2 12.1176 2.08175   1-0.15678-0.44023 0.03732-0.13612 0.98578-0.89053
  -8  -1   3 5.82216 4.60896   1-0.08094-0.51571 0.02907-0.12789 0.99568-0.85072
  -8  -1   4 18.7077 2.35021   1-0.00953-0.58677 0.02058-0.11943 0.99964-0.80497
  -8  -1   5 10.6372 2.37005   1 0.05637-0.65232 0.01206-0.11093 0.99870-0.75432
  -8  -1   6-7.70704  4.5716   1 0.11609-0.71168 0.00369-0.10258 0.99403-0.69993
  -8  -1   7-3.56688 4.32277   1 0.16932-0.76456-0.00439-0.09453 0.98673-0.64292
  -8  -1   8 4.18077 5.63213   1 0.21606-0.81096-0.01207-0.08687 0.97781-0.58429
  -8  -1   9-0.48613 3.73408   1 0.25654-0.85108-0.01928-0.07969 0.96814-0.52491
  -8  -1  10 2.04441 4.27619   1 0.29112-0.88531-0.02598-0.07301 0.95838-0.46544
  -8  -1  11 7.54811 4.03463   1 0.32025-0.91408-0.03216-0.06686 0.94905-0.40639
  -8  -1  12 17.1312 2.92416   1 0.34438-0.93787-0.03781-0.06124 0.94050-0.34813
  -8  -1  13 0.60515 5.17047   1 0.36399-0.95713-0.04295-0.05612 0.93298-0.29090
  -8   0  13 1.79939 4.76075   1 0.36550-0.95864 0.00634-0.00664 0.93335-0.29132
  -8   0  12-6.22132 5.39524   1 0.34631-0.93980 0.01140-0.01168 0.94047-0.34815
  -8   0  11-0.53383  4.6844   1 0.32272-0.91656 0.01696-0.01722 0.94859-0.40599
  -8   0  10 19.5494 2.69647   1 0.29428-0.88848 0.02303-0.02326 0.95749-0.46459
  -8   0   9-5.28432   4.429   1 0.26055-0.85510 0.02961-0.02981 0.96681-0.52363
  -8   0   8 6.87883  3.9715   1 0.22110-0.81600 0.03668-0.03687 0.97608-0.58261
  -8   0   7-7.47502 4.59067   1 0.17558-0.77083 0.04422-0.04438 0.98467-0.64091
  -8   0   6  108.43 8.44866   1 0.12375-0.71935 0.05216-0.05229 0.99177-0.69772
  -8   0   5 2.43761 3.85421   1 0.06559-0.66154 0.06039-0.06050 0.99643-0.75209
  -8   0   4  7.0958 3.73981   1 0.00135-0.59766 0.06879-0.06887 0.99758-0.80296
  -8   0   3 0.38193 3.98754   1-0.06836-0.52830 0.07718-0.07724 0.99412-0.84921
  -8   0   2  82.168 5.64443   1-0.14257-0.45444 0.08538-0.08541 0.98502-0.88982
  -8   0   1 4.03618 3.57635   1-0.21994-0.37742 0.09316-0.09317 0.96943-0.92394
  -8   0   0 50.9346 4.64955   1-0.29885-0.29885 0.10034-0.10032 0.94682-0.95105
  -8   0  -1-3.70534 3.88619   1-0.37755-0.22051 0.10674-0.10670 0.91707-0.97101
  -8   0  -2 76.1815 5.62764   1-0.45429-0.14413 0.11225-0.11218 0.88047-0.98412
  -8   0  -3 4.99414  3.6647   1-0.52752-0.07124 0.11679-0.11670 0.83767-0.99103
  -8   0  -4 1.57671 3.94177   1-0.59603-0.00309 0.12036-0.12024 0.78960-0.99268
  -8   0  -5-4.44385 4.55269   1-0.65893 0.05946 0.12300-0.12285 0.73735-0.99014
  -8   0  -6 104.795 7.91068   1-0.71573 0.11591 0.12477-0.12460 0.68201-0.98451
  -8   0  -7 2.17003 4.36171   1-0.76626 0.16609 0.12577-0.12558 0.62461-0.97682
  -8   0  -8 1.81491 4.10867   1-0.81061 0.21008 0.12611-0.12589 0.56605-0.96797
  -8   0  -9  6.1942 4.23502   1-0.84903 0.24815 0.12587-0.12563 0.50706-0.95870
  -8   0 -10 38.2186 2.97348   1-0.88189 0.28067 0.12517-0.12490 0.44822-0.94957
  -8   0 -11 2.13175 4.82597   1-0.90963 0.30805 0.12408-0.12378 0.38996-0.94102
  -8   0 -12 12.4465 5.30719   1-0.93268 0.33075 0.12266-0.12234 0.33256-0.93333
  -8   0 -13-1.20165 4.33261   1-0.95146 0.34918 0.12098-0.12064 0.27622-0.92671
  -8   1 -13 8.49764 4.77932   1-0.94116 0.33887 0.17040-0.07130 0.28514-0.93567
  -8   1 -12 14.8672 5.30277   1-0.92150 0.31957 0.17202-0.07294 0.34161-0.94243
  -8   1 -11 7.00776 4.21018   1-0.89751 0.29593 0.17335-0.07430 0.39905-0.95016
  -8   1 -10 1.52712 3.84318   1-0.86879 0.26756 0.17435-0.07532 0.45724-0.95864
  -8   1  -9 6.28132 4.60923   1-0.83490 0.23403 0.17495-0.07594 0.51586-0.96754
  -8   1  -8 6.90724 4.98088   1-0.79547 0.19494 0.17505-0.07607 0.57445-0.97642
  -8   1  -7 8.82439 4.36785   1-0.75015 0.14998 0.17456-0.07561 0.63241-0.98467
  -8   1  -6 7.22181 4.63416   1-0.69875 0.09893 0.17340-0.07447 0.68899-0.99154
  -8   1  -5 7.81692 4.29532   1-0.64125 0.04178 0.17145-0.07255 0.74330-0.99613
  -8   1  -4 74.5143 5.57032   1-0.57790-0.02122 0.16865-0.06977 0.79430-0.99743
  -8   1  -3-3.12524 4.35016   1-0.50927-0.08950 0.16492-0.06606 0.84096-0.99437
  -8   1  -2  1.9181  4.8676   1-0.43628-0.16214 0.16024-0.06141 0.88225-0.98595
  -8   1  -1 39.1738 2.76142   1-0.36019-0.23788 0.15463-0.05582 0.91733-0.97132
  -8   1   0 236.175 10.7731   1-0.28254-0.31518 0.14816-0.04938 0.94565-0.94993
  -8   1   1 18.2344 2.38209   1-0.20501-0.39235 0.14097-0.04222 0.96701-0.92158
  -8   1   2 10.4308 2.10802   1-0.12928-0.46773 0.13323-0.03450 0.98161-0.88646
  -8   1   3 11.5598 1.99724   1-0.05686-0.53980 0.12512-0.02642 0.99002-0.84516
  -8   1   4 15.2019 5.12315   1 0.01102-0.60733 0.11685-0.01817 0.99308-0.79851
  -8   1   5 18.0478 2.37313   1 0.07347-0.66943 0.10860-0.00994 0.99181-0.74752
  -8   1   6 6.84514 3.57941   1 0.12997-0.72557 0.10052-0.00189 0.98725-0.69326
  -8   1   7 3.11927 4.25085   1 0.18030-0.77556 0.09274 0.00586 0.98043-0.63672
  -8   1   8 11.8703 2.17743   1 0.22453-0.81942 0.08536 0.01322 0.97224-0.57882
  -8   1   9-10.6985 4.95926   1 0.26286-0.85741 0.07843 0.02012 0.96344-0.52030
  -8   1  10  5.1167 3.89676   1 0.29566-0.88986 0.07199 0.02654 0.95461-0.46176
  -8   1  11 14.0373 4.82899   1 0.32333-0.91718 0.06604 0.03247 0.94621-0.40365
  -8   1  12 22.9833  2.8194   1 0.34630-0.93980 0.06059 0.03790 0.93856-0.34629
  -8   1  13 2.42243   5.484   1 0.36499-0.95813 0.05561 0.04285 0.93188-0.28990
  -8   2  13-8.09308  4.5322   1 0.36245-0.95560 0.10487 0.09235 0.92857-0.28664
  -8   2  12 1.17694 5.26344   1 0.34434-0.93783 0.10974 0.08750 0.93477-0.34255
  -8   2  11 3.90173 5.48966   1 0.32207-0.91591 0.11508 0.08219 0.94189-0.39939
  -8   2  10 12.1728 4.99296   1 0.29524-0.88944 0.12090 0.07640 0.94975-0.45695
  -8   2   9  10.079 4.15568   1 0.26344-0.85799 0.12719 0.07013 0.95803-0.51494
  -8   2   8 2.89328 4.87012   1 0.22630-0.82120 0.13396 0.06338 0.96631-0.57294
  -8   2   7 23.2912 2.54664   1 0.18346-0.77871 0.14117 0.05620 0.97404-0.63038
  -8   2   6 47.6123 4.20101   1 0.13470-0.73031 0.14877 0.04862 0.98051-0.68656
  -8   2   5 28.2163  2.6212   1 0.07996-0.67592 0.15667 0.04074 0.98487-0.74064
  -8   2   4 14.6365 5.30619   1 0.01940-0.61571 0.16477 0.03268 0.98617-0.79165
  -8   2   3-1.22042 4.04768   1-0.04652-0.55014 0.17290 0.02457 0.98340-0.83859
  -8   2   2 86.8177  6.0009   1-0.11699-0.48002 0.18090 0.01660 0.97558-0.88048
  -8   2   1 0.78263 4.21455   1-0.19089-0.40647 0.18857 0.00895 0.96186-0.91647
  -8   2   0 24.5147 2.39278   1-0.26681-0.33090 0.19574 0.00180 0.94165-0.94598
  -8   2  -1 14.9554 5.13146   1-0.34317-0.25490 0.20223-0.00466 0.91469-0.96873
  -8   2  -2 29.5288 2.54994   1-0.41834-0.18008 0.20792-0.01033 0.88109-0.98484
  -8   2  -3 4.50455   4.687   1-0.49081-0.10796 0.21271-0.01510 0.84131-0.99477
  -8   2  -4 3.77383 4.04372   1-0.55929-0.03983 0.21658-0.01894 0.79610-0.99927
  -8   2  -5 58.3767 5.40295   1-0.62282 0.02335 0.21955-0.02188 0.74640-0.99929
  -8   2  -6 24.4748 2.44541   1-0.68077 0.08094 0.22165-0.02395 0.69322-0.99582
  -8   2  -7 14.2671 5.30764   1-0.73282 0.13264 0.22296-0.02525 0.63756-0.98987
  -8   2  -8 1.43709 4.76628   1-0.77891 0.17838 0.22359-0.02585 0.58030-0.98232
  -8   2  -9 4.51191 4.67603   1-0.81919 0.21831 0.22362-0.02585 0.52222-0.97396
  -8   2 -10  26.913 2.81319   1-0.85395 0.25272 0.22314-0.02535 0.46394-0.96538
  -8   2 -11-6.67715 5.45187   1-0.88353 0.28195 0.22224-0.02442 0.40593-0.95709
  -8   2 -12-0.58904  5.1688   1-0.90835 0.30641 0.22098-0.02313 0.34854-0.94942
  -8   2 -13-3.74499 5.51248   1-0.92878 0.32650 0.21942-0.02156 0.29202-0.94261
  -8   3 -12-3.70378 5.01495   1-0.89330 0.29136 0.26953 0.02707 0.35324-0.95416
  -8   3 -11 5.84937 5.29684   1-0.86778 0.26620 0.27071 0.02587 0.41047-0.96168
  -8   3 -10-6.66928 5.61304   1-0.83747 0.23624 0.27153 0.02503 0.46819-0.96969
  -8   3  -9 9.55597 4.31294   1-0.80201 0.20112 0.27190 0.02464 0.52604-0.97782
  -8   3  -8   7.642 4.04377   1-0.76106 0.16053 0.27174 0.02476 0.58350-0.98557
  -8   3  -7 7.85511 5.72534   1-0.71439 0.11422 0.27098 0.02550 0.63995-0.99231
  -8   3  -6 -1.9011 4.70499   1-0.66193 0.06210 0.26952 0.02694 0.69461-0.99726
  -8   3  -5 8.73511 2.22554   1-0.60379 0.00431 0.26727 0.02916 0.74659-0.99952
  -8   3  -4 15.7492 5.26684   1-0.54034-0.05879 0.26418 0.03223 0.79493-0.99816
  -8   3  -3 14.9718 5.13531   1-0.47228-0.12649 0.26019 0.03619 0.83868-0.99220
  -8   3  -2 5.60496 3.83215   1-0.40062-0.19780 0.25531 0.04105 0.87698-0.98078
  -8   3  -1 12.0392 2.21383   1-0.32663-0.27144 0.24958 0.04676 0.90915-0.96324
  -8   3   0  1.6804 4.07303   1-0.25180-0.34592 0.24308 0.05322 0.93483-0.93920
  -8   3   1-5.05858 4.95206   1-0.17769-0.41968 0.23596 0.06032 0.95398-0.90864
  -8   3   2  27.078 2.42416   1-0.10579-0.49122 0.22838 0.06788 0.96692-0.87187
  -8   3   3 10.9344  5.4803   1-0.03741-0.55925 0.22051 0.07572 0.97427-0.82951
  -8   3   4 6.27616 3.69675   1 0.02642-0.62273 0.21255 0.08366 0.97685-0.78238
  -8   3   5 9.66973 5.22986   1 0.08499-0.68095 0.20464 0.09154 0.97561-0.73143
  -8   3   6  11.415 4.20061   1 0.13789-0.73350 0.19693 0.09923 0.97152-0.67763
  -8   3   7 6.41121 5.55774   1 0.18500-0.78025 0.18952 0.10661 0.96548-0.62187
  -8   3   8 0.51158 5.48603   1 0.22637-0.82128 0.18249 0.11362 0.95828-0.56496
  -8   3   9 4.26547 4.94454   1 0.26226-0.85681 0.17589 0.12019 0.95057-0.50754
  -8   3  10-6.14068 5.66556   1 0.29297-0.88717 0.16975 0.12630 0.94289-0.45015
  -8   3  11 0.58618 5.00836   1 0.31889-0.91274 0.16408 0.13195 0.93563-0.39317
  -8   3  12 1.23338 5.51588   1 0.34039-0.93389 0.15887 0.13714 0.92907-0.33690
  -8   4  11-3.13049 5.56488   1 0.31374-0.90760 0.21305 0.18175 0.92738-0.38498
  -8   4  10-4.78786 5.61426   1 0.28882-0.88302 0.21856 0.17626 0.93401-0.44131
  -8   4   9-0.57375 4.17695   1 0.25925-0.85381 0.22453 0.17031 0.94104-0.49806
  -8   4   8 7.73306 4.13349   1 0.22470-0.81961 0.23095 0.16392 0.94811-0.55484
  -8   4   7  16.565 6.02187   1 0.18486-0.78012 0.23778 0.15712 0.95473-0.61117
  -8   4   6 10.8556 5.29699   1 0.13949-0.73510 0.24498 0.14994 0.96028-0.66643
  -8   4   5 6.02515 4.60179   1 0.08851-0.68447 0.25249 0.14246 0.96402-0.71988
  -8   4   4 1.47058  5.9433   1 0.03202-0.62834 0.26019 0.13478 0.96510-0.77067
  -8   4   3 40.3841 2.96635   1-0.02962-0.56705 0.26798 0.12702 0.96260-0.81789
  -8   4   2 7.04486 4.81255   1-0.09578-0.50124 0.27569 0.11933 0.95562-0.86063
  -8   4   1   11.58 4.27049   1-0.16551-0.43186 0.28315 0.11189 0.94335-0.89806
  -8   4   0 4.61768 5.01608   1-0.23762-0.36010 0.29020 0.10487 0.92515-0.92958
  -8   4  -1 10.6796  5.7809   1-0.31069-0.28738 0.29666 0.09843 0.90067-0.95480
  -8   4  -2-0.47221 4.45485   1-0.38324-0.21518 0.30241 0.09271 0.86986-0.97371
  -8   4  -3 11.5887 4.58083   1-0.45384-0.14494 0.30735 0.08779 0.83302-0.98658
  -8   4  -4 1.47671 4.74697   1-0.52119-0.07793 0.31143 0.08374 0.79073-0.99400
  -8   4  -5  16.142 5.70705   1-0.58428-0.01520 0.31464 0.08055 0.74377-0.99676
  -8   4  -6    0.00 5.07656   1-0.64237 0.04254 0.31702 0.07820 0.69304-0.99574
  -8   4  -7-2.13304 4.58729   1-0.69501 0.09483 0.31861 0.07664 0.63947-0.99188
  -8   4  -8 1.10269 4.74285   1-0.74203 0.14149 0.31950 0.07577 0.58392-0.98605
  -8   4  -9 16.3924 2.65031   1-0.78345 0.18256 0.31977 0.07553 0.52718-0.97901
  -8   4 -10-2.38447 5.90127   1-0.81946 0.21822 0.31950 0.07582 0.46987-0.97142
  -8   4 -11-7.49254 5.92338   1-0.85034 0.24875 0.31878 0.07656 0.41253-0.96379
  -8   5  -9  10.612 5.47765   1-0.76361 0.16273 0.36723 0.12683 0.52549-0.97737
  -8   5  -8 1.20875 5.40573   1-0.72193 0.12139 0.36685 0.12718 0.58143-0.98360
  -8   5  -7-2.34776 5.44304   1-0.67478 0.07460 0.36585 0.12816 0.63600-0.98846
  -8   5  -6 3.43484 4.65081   1-0.62221 0.02238 0.36414 0.12985 0.68842-0.99116
  -8   5  -5 7.24954 5.49228   1-0.56445-0.03504 0.36166 0.13230 0.73784-0.99088
  -8   5  -4 7.09537 4.26281   1-0.50199-0.09714 0.35835 0.13558 0.78340-0.98672
  -8   5  -3-3.21358 4.73025   1-0.43560-0.16317 0.35421 0.13970 0.82425-0.97786
  -8   5  -2 0.52424 5.16318   1-0.36634-0.23208 0.34923 0.14465 0.85967-0.96357
  -8   5  -1 1.03259 4.78789   1-0.29547-0.30261 0.34349 0.15037 0.88919-0.94337
  -8   5   0-9.26031 6.30084   1-0.22437-0.37336 0.33708 0.15675 0.91257-0.91705
  -8   5   1-3.09635 5.05632   1-0.15445-0.44292 0.33014 0.16367 0.92993-0.88469
  -8   5   2 6.79704 4.46723   1-0.08704-0.50998 0.32283 0.17096 0.94165-0.84670
  -8   5   3 13.0102 5.78797   1-0.02323-0.57344 0.31530 0.17846 0.94836-0.80370
  -8   5   4-11.6096 5.33138   1 0.03612-0.63244 0.30771 0.18602 0.95087-0.75650
  -8   5   5 6.77531 4.58691   1 0.09044-0.68640 0.30022 0.19349 0.95004-0.70595
  -8   5   6 4.05628  4.5258   1 0.13941-0.73503 0.29294 0.20075 0.94673-0.65293
  -8   5   7 1.19397 5.53623   1 0.18297-0.77824 0.28595 0.20771 0.94174-0.59823
  -8   5   8-6.14817 5.89712   1 0.22122-0.81613 0.27933 0.21430 0.93576-0.54254
  -8   5   9-9.54335 6.33034   1 0.25436-0.84892 0.27312 0.22049 0.92938-0.48645
  -8   6   6-1.28796 5.83152   1 0.13758-0.73320 0.34080 0.25165 0.93079-0.63704
  -8   6   5 3.77649 5.34076   1 0.09068-0.68665 0.34785 0.24463 0.93360-0.68956
  -8   6   4-6.17976 5.09596   1 0.03863-0.63495 0.35510 0.23739 0.93410-0.73978
  -8   6   3 17.6129 6.28238   1-0.01832-0.57835 0.36246 0.23006 0.93148-0.78687
  -8   6   2-7.16562 5.06686   1-0.07966-0.51736 0.36979 0.22275 0.92492-0.83002
  -8   6   1  1.1795 5.65667   1-0.14462-0.45276 0.37694 0.21563 0.91365-0.86846
  -8   6   0 8.23119 5.05767   1-0.21216-0.38556 0.38375 0.20885 0.89702-0.90155
  -8   6  -1 11.7873 6.34769   1-0.28108-0.31700 0.39007 0.20255 0.87463-0.92887
  -8   6  -2 2.98524 5.23908   1-0.35005-0.24838 0.39577 0.19687 0.84633-0.95028
  -8   6  -3  3.6535 5.37781   1-0.41771-0.18107 0.40075 0.19192 0.81225-0.96592
  -8   6  -4-0.62099 5.00656   1-0.48285-0.11628 0.40494 0.18776 0.77283-0.97620
  -8   6  -5 10.7554 6.54441   1-0.54440-0.05508 0.40831 0.18441 0.72868-0.98176
  -8   6  -6 2.58867 5.86036   1-0.60157 0.00174 0.41088 0.18187 0.68058-0.98338
  -7   7   5-3.26944 5.35231   1 0.17095-0.69221 0.39047 0.30077 0.90559-0.66108
  -7   7   4 9.64088 5.10147   1 0.11783-0.63944 0.39826 0.29300 0.91028-0.71548
  -7   7   3 1.90388 6.31445   1 0.05858-0.58054 0.40629 0.28500 0.91205-0.76696
  -7   7   2 7.55095 5.33934   1-0.00640-0.51591 0.41439 0.27692 0.90980-0.81442
  -7   7   1-8.69791 7.55819   1-0.07631-0.44635 0.42239 0.26895 0.90243-0.85676
  -7   7   0 3.70376 5.65759   1-0.14996-0.37306 0.43007 0.26129 0.88896-0.89301
  -7   7  -1 0.61865 5.90155   1-0.22581-0.29755 0.43722 0.25416 0.86871-0.92246
  -7   7  -2-6.26635 6.92141   1-0.30214-0.22158 0.44367 0.24774 0.84135-0.94482
  -7   7  -3 19.5971   2.972   1-0.37712-0.14695 0.44926 0.24217 0.80700-0.96018
  -7   7  -4-3.89007 6.35246   1-0.44910-0.07533 0.45390 0.23755 0.76618-0.96908
  -7   7  -5 -2.6386 7.46309   1-0.51667-0.00810 0.45757 0.23391 0.71977-0.97237
  -7   6  -8-0.62305  5.0232   1-0.70864 0.18282 0.41651 0.17628 0.56429-0.96598
  -7   6  -7 6.66581 4.41163   1-0.65876 0.13329 0.41563 0.17714 0.62226-0.97424
  -7   6  -6-2.36819 5.67871   1-0.60228 0.07716 0.41394 0.17881 0.67810-0.98037
  -7   6  -5 10.4892 6.05595   1-0.53940 0.01463 0.41134 0.18138 0.73071-0.98327
  -7   6  -4-1.14189 5.87823   1-0.47067-0.05375 0.40776 0.18493 0.77888-0.98173
  -7   6  -3 1.12379 5.73022   1-0.39707-0.12699 0.40316 0.18951 0.82147-0.97460
  -7   6  -2-1.10206 5.34243   1-0.31999-0.20373 0.39757 0.19508 0.85749-0.96091
  -7   6  -1 15.4533 2.69958   1-0.24114-0.28223 0.39105 0.20157 0.88630-0.94001
  -7   6   0 31.4909 3.11115   1-0.16241-0.36060 0.38376 0.20884 0.90768-0.91167
  -7   6   1 4.35558 4.48963   1-0.08569-0.43697 0.37588 0.21669 0.92188-0.87616
  -7   6   2 0.55187 5.26453   1-0.01264-0.50967 0.36765 0.22490 0.92958-0.83416
  -7   6   3 11.1601 5.69056   1 0.05542-0.57738 0.35926 0.23325 0.93178-0.78664
  -7   6   4-1.13242 5.48959   1 0.11758-0.63918 0.35094 0.24155 0.92962-0.73476
  -7   6   5-4.04487 5.45133   1 0.17335-0.69460 0.34285 0.24962 0.92429-0.67972
  -7   6   6 9.42171 4.92673   1 0.22261-0.74351 0.33511 0.25734 0.91689-0.62261
  -7   6   7 1.20635 6.32615   1 0.26548-0.78603 0.32781 0.26461 0.90836-0.56437
  -7   6   8 6.20875 5.19461   1 0.30231-0.82251 0.32100 0.27139 0.89949-0.50578
  -7   6   9 1.28468 6.35884   1 0.33350-0.85335 0.31472 0.27765 0.89084-0.44743
  -7   5  11  2.5374 6.15025   1 0.39135-0.91049 0.25458 0.23897 0.88694-0.34405
  -7   5  10 1.21101 5.20871   1 0.36890-0.88839 0.26002 0.23357 0.89481-0.40164
  -7   5   9-3.47521 6.18416   1 0.34158-0.86143 0.26598 0.22762 0.90369-0.46022
  -7   5   8 8.91359 4.66103   1 0.30889-0.82909 0.27249 0.22114 0.91325-0.51950
  -7   5   7 1.07788 5.80455   1 0.27032-0.79087 0.27955 0.21411 0.92304-0.57900
  -7   5   6-4.71567 5.36902   1 0.22542-0.74632 0.28712 0.20657 0.93242-0.63809
  -7   5   5 30.5145 2.88046   1 0.17385-0.69510 0.29514 0.19857 0.94056-0.69595
  -7   5   4 3.00212 4.90244   1 0.11549-0.63709 0.30352 0.19021 0.94644-0.75154
  -7   5   3  47.562 3.98372   1 0.05050-0.57246 0.31212 0.18164 0.94888-0.80369
  -7   5   2 12.6145 4.94785   1-0.02053-0.50178 0.32076 0.17303 0.94661-0.85113
  -7   5   1 14.5586 2.61383   1-0.09659-0.42607 0.32921 0.16460 0.93843-0.89267
  -7   5   0 7.12556 3.94595   1-0.17622-0.34679 0.33724 0.15659 0.92334-0.92729
  -7   5  -1 46.0142 3.29433   1-0.25759-0.26577 0.34463 0.14922 0.90069-0.95435
  -7   5  -2 12.6339 4.81036   1-0.33871-0.18501 0.35118 0.14270 0.87031-0.97368
  -7   5  -3 4.94946 4.48193   1-0.41759-0.10648 0.35675 0.13715 0.83252-0.98561
  -7   5  -4-2.52166 4.81101   1-0.49248-0.03193 0.36127 0.13266 0.78812-0.99091
  -7   5  -5 8.24303 5.87407   1-0.56203 0.03726 0.36474 0.12922 0.73818-0.99069
  -7   5  -6-5.77845 4.48828   1-0.62532 0.10020 0.36720 0.12678 0.68397-0.98619
  -7   5  -7 23.2874 2.91571   1-0.68187 0.15640 0.36875 0.12526 0.62672-0.97865
  -7   5  -8 5.58557 4.67323   1-0.73158 0.20576 0.36949 0.12454 0.56758-0.96923
  -7   5  -9 6.96355  5.8607   1-0.77464 0.24846 0.36956 0.12450 0.50753-0.95889
  -7   5 -10-6.04826 5.80128   1-0.81140 0.28487 0.36905 0.12503 0.44733-0.94840
  -7   5 -11 5.06978 5.87691   1-0.84233 0.31546 0.36808 0.12603 0.38756-0.93834
  -7   4 -12   6.155 4.68751   1-0.88730 0.36007 0.31885 0.07651 0.32681-0.92725
  -7   4 -11-1.16504 5.46453   1-0.86231 0.33543 0.32029 0.07506 0.38598-0.93671
  -7   4 -10 0.55262 4.52342   1-0.83202 0.30550 0.32136 0.07396 0.44615-0.94717
  -7   4  -9 5.80207 5.45609   1-0.79589 0.26971 0.32198 0.07331 0.50694-0.95825
  -7   4  -8 0.50516 4.31603   1-0.75340 0.22758 0.32205 0.07322 0.56781-0.96941
  -7   4  -7 3.39927 4.31621   1-0.70412 0.17865 0.32146 0.07379 0.62801-0.97989
  -7   4  -6 12.1155 2.43155   1-0.64779 0.12267 0.32007 0.07515 0.68657-0.98874
  -7   4  -5 105.144  7.1551   1-0.58441 0.05965 0.31776 0.07743 0.74235-0.99480
  -7   4  -4 11.6705 4.44355   1-0.51438-0.01004 0.31444 0.08073 0.79403-0.99677
  -7   4  -3  10.978 4.45658   1-0.43852-0.08555 0.31003 0.08511 0.84028-0.99332
  -7   4  -2 22.3426  2.3586   1-0.35815-0.16556 0.30452 0.09059 0.87990-0.98322
  -7   4  -1 62.7226 5.01449   1-0.27505-0.24831 0.29798 0.09711 0.91197-0.96558
  -7   4   0 19.7883 2.37974   1-0.19126-0.33175 0.29053 0.10454 0.93604-0.93993
  -7   4   1 16.0684 2.35294   1-0.10891-0.41374 0.28236 0.11268 0.95217-0.90636
  -7   4   2 4.29486 4.78256   1-0.02998-0.49233 0.27372 0.12130 0.96097-0.86544
  -7   4   3 36.2241   2.876   1 0.04393-0.56588 0.26486 0.13014 0.96344-0.81820
  -7   4   4 7.12843 4.31955   1 0.11166-0.63326 0.25600 0.13897 0.96084-0.76589
  -7   4   5-6.86881 4.41602   1 0.17255-0.69380 0.24734 0.14760 0.95451-0.70985
  -7   4   6 2.35057 4.86289   1 0.22638-0.74727 0.23905 0.15587 0.94571-0.65133
  -7   4   7 44.9615  3.4161   1 0.27325-0.79379 0.23123 0.16367 0.93553-0.59144
  -7   4   8 7.06075 4.15889   1 0.31350-0.83369 0.22394 0.17093 0.92489-0.53109
  -7   4   9-3.16193 4.65423   1 0.34761-0.86745 0.21721 0.17764 0.91446-0.47095
  -7   4  10 7.75155 5.80707   1 0.37613-0.89562 0.21105 0.18377 0.90474-0.41152
  -7   4  11 6.99661 5.71271   1 0.39958-0.91872 0.20544 0.18935 0.89608-0.35314
  -7   4  12    0.00 4.99453   1 0.41851-0.93730 0.20037 0.19440 0.88867-0.29602
  -7   3  13 1.21915 5.65294   1 0.44093-0.95936 0.14637 0.14961 0.88855-0.24614
  -7   3  12 9.19657 3.63526   1 0.42542-0.94421 0.15107 0.14494 0.89521-0.30251
  -7   3  11-5.42648 5.99375   1 0.40572-0.92486 0.15628 0.13975 0.90330-0.36032
  -7   3  10-1.02581 4.81147   1 0.38133-0.90081 0.16205 0.13401 0.91272-0.41944
  -7   3   9 8.74697 5.58306   1 0.35168-0.87152 0.16839 0.12769 0.92323-0.47967
  -7   3   8-0.46286 4.92024   1 0.31620-0.83640 0.17533 0.12078 0.93447-0.54062
  -7   3   7 56.6458 4.08001   1 0.27433-0.79487 0.18285 0.11328 0.94592-0.60178
  -7   3   6 1.28281 4.50508   1 0.22555-0.74645 0.19092 0.10524 0.95682-0.66239
  -7   3   5 29.3131 2.64284   1 0.16953-0.69078 0.19946 0.09672 0.96620-0.72149
  -7   3   4 121.004 8.76154   1 0.10618-0.62777 0.20837 0.08784 0.97289-0.77789
  -7   3   3 115.618 8.23032   1 0.03578-0.55773 0.21747 0.07876 0.97553-0.83024
  -7   3   2 8.08638   4.763   1-0.04089-0.48141 0.22654 0.06972 0.97272-0.87714
  -7   3   1  10.602 4.21639   1-0.12256-0.40010 0.23534 0.06094 0.96315-0.91728
  -7   3   0 73.5075 5.45625   1-0.20743-0.31557 0.24360 0.05271 0.94582-0.94967
  -7   3  -1 100.798 7.57879   1-0.29339-0.22997 0.25108 0.04525 0.92021-0.97377
  -7   3  -2-8.52767 4.87233   1-0.37819-0.14552 0.25758 0.03877 0.88635-0.98962
  -7   3  -3 17.1929 2.37976   1-0.45971-0.06435 0.26299 0.03339 0.84483-0.99782
  -7   3  -4 5.26267 4.34122   1-0.53621 0.01180 0.26726 0.02914 0.79672-0.99941
  -7   3  -5 88.7788 6.14036   1-0.60641 0.08164 0.27042 0.02601 0.74332-0.99573
  -7   3  -6 7.67247 4.66931   1-0.66956 0.14444 0.27255 0.02391 0.68607-0.98819
  -7   3  -7  18.401 2.52988   1-0.72538 0.19992 0.27376 0.02272 0.62629-0.97812
  -7   3  -8 36.8374 2.83669   1-0.77398 0.24816 0.27420 0.02231 0.56515-0.96669
  -7   3  -9 16.9515 2.55279   1-0.81569 0.28952 0.27398 0.02255 0.50359-0.95485
  -7   3 -10  9.2133 4.85584   1-0.85100 0.32448 0.27324 0.02332 0.44233-0.94330
  -7   3 -11 12.4709 4.93981   1-0.88049 0.35361 0.27207 0.02451 0.38188-0.93256
  -7   3 -12 22.9064 3.14762   1-0.90471 0.37748 0.27055 0.02605 0.32258-0.92297
  -7   3 -13 2.44756  5.5409   1-0.92421 0.39664 0.26877 0.02786 0.26463-0.91474
  -7   2 -14 6.35824 2.57109   1-0.95337 0.42544 0.21795-0.02006 0.20195-0.90172
  -7   2 -13-3.50039 6.54863   1-0.93882 0.41125 0.21999-0.02213 0.25826-0.90831
  -7   2 -12    0.00  4.6438   1-0.92013 0.39291 0.22184-0.02400 0.31611-0.91645
  -7   2 -11 5.13418 3.91008   1-0.89680 0.36993 0.22344-0.02562 0.37542-0.92605
  -7   2 -10 12.5449 4.31557   1-0.86827 0.34175 0.22471-0.02692 0.43603-0.93695
  -7   2  -9 90.8376 6.35089   1-0.83394 0.30778 0.22558-0.02781 0.49763-0.94884
  -7   2  -8 31.9059 2.88627   1-0.79321 0.26740 0.22594-0.02819 0.55975-0.96124
  -7   2  -7 23.8903 2.46122   1-0.74553 0.22007 0.22567-0.02795 0.62171-0.97349
  -7   2  -6 40.7419 2.77761   1-0.69048 0.16536 0.22463-0.02694 0.68259-0.98466
  -7   2  -5 112.286 7.86535   1-0.62785 0.10309 0.22270-0.02503 0.74123-0.99359
  -7   2  -4 73.5436 5.50923   1-0.55782 0.03341 0.21973-0.02209 0.79628-0.99893
  -7   2  -3 10.5033 4.04932   1-0.48102-0.04303 0.21563-0.01802 0.84625-0.99918
  -7   2  -2 151.497 8.16027   1-0.39867-0.12504 0.21036-0.01277 0.88970-0.99292
  -7   2  -1 50.4241 4.62992   1-0.31247-0.21088 0.20393-0.00636 0.92545-0.97896
  -7   2   0 39.7469 3.20418   1-0.22461-0.29839 0.19646 0.00109 0.95273-0.95653
  -7   2   1  3.4615 3.66331   1-0.13742-0.38523 0.18813 0.00938 0.97139-0.92548
  -7   2   2 1.76295 4.38971   1-0.05319-0.46911 0.17921 0.01829 0.98188-0.88626
  -7   2   3 180.989 9.25969   1 0.02613-0.54808 0.16995 0.02752 0.98518-0.83984
  -7   2   4 22.7152 2.40229   1 0.09911-0.62070 0.16063 0.03681 0.98262-0.78757
  -7   2   5 9.58556 5.32667   1 0.16485-0.68610 0.15149 0.04593 0.97568-0.73092
  -7   2   6 7.53984 4.47209   1 0.22301-0.74390 0.14270 0.05469 0.96579-0.67132
  -7   2   7 65.0323 5.66074   1 0.27364-0.79418 0.13440 0.06296 0.95424-0.61005
  -7   2   8 35.9778  2.7412   1 0.31708-0.83726 0.12667 0.07067 0.94206-0.54816
  -7   2   9 11.8639 4.51719   1 0.35385-0.87369 0.11954 0.07778 0.93005-0.48644
  -7   2  10 44.4846  4.3764   1 0.38456-0.90405 0.11302 0.08427 0.91879-0.42547
  -7   2  11 1.54066 4.62198   1 0.40983-0.92896 0.10710 0.09016 0.90867-0.36564
  -7   2  12 3.82139 4.85217   1 0.43023-0.94901 0.10176 0.09548 0.89993-0.30718
  -7   2  13-7.55256 5.48083   1 0.44631-0.96474 0.09695 0.10026 0.89269-0.25023
  -7   2  14 2.47471 5.39351   1 0.45854-0.97662 0.09265 0.10454 0.88701-0.19483
  -7   1  14-10.8252  6.0738   1 0.46220-0.98027 0.04315 0.05528 0.88895-0.19673
  -7   1  13    0.00 4.78243   1 0.44957-0.96800 0.04754 0.05092 0.89511-0.25260
  -7   1  12 14.7962 5.44057   1 0.43299-0.95177 0.05244 0.04603 0.90288-0.31009
  -7   1  11  9.9181 4.26594   1 0.41195-0.93108 0.05791 0.04060 0.91222-0.36914
  -7   1  10 3.26018 4.86247   1 0.38589-0.90537 0.06397 0.03456 0.92300-0.42963
  -7   1   9 3.50662 5.07401   1 0.35418-0.87401 0.07064 0.02791 0.93495-0.49129
  -7   1   8 88.4751 6.54283   1 0.31616-0.83635 0.07796 0.02062 0.94767-0.55372
  -7   1   7 53.2552 3.65259   1 0.27122-0.79176 0.08590 0.01271 0.96053-0.61629
  -7   1   6 120.261 8.23357   1 0.21881-0.73970 0.09442 0.00421 0.97266-0.67814
  -7   1   5-1.82156 4.38688   1 0.15859-0.67983 0.10343-0.00477 0.98296-0.73815
  -7   1   4  286.89 11.2204   1 0.09052-0.61211 0.11279-0.01411 0.99005-0.79495
  -7   1   3 25.0627 2.38963   1 0.01507-0.53701 0.12230-0.02360 0.99240-0.84701
  -7   1   2-0.99797 3.50476   1-0.06678-0.45552 0.13171-0.03299 0.98847-0.89280
  -7   1   1-0.65225 3.54264   1-0.15340-0.36925 0.14074-0.04199 0.97691-0.93095
  -7   1   0 319.487 11.5668   1-0.24267-0.28033 0.14909-0.05031 0.95677-0.96052
  -7   1  -1 6.91298 4.30471   1-0.33217-0.19118 0.15651-0.05771 0.92769-0.98115
  -7   1  -2-1.67278 3.29499   1-0.41943-0.10427 0.16283-0.06400 0.89000-0.99317
  -7   1  -3 29.0845 2.37679   1-0.50228-0.02177 0.16794-0.06909 0.84458-0.99747
  -7   1  -4 163.952 8.87642   1-0.57903 0.05463 0.17185-0.07297 0.79279-0.99539
  -7   1  -5 85.9669 5.87218   1-0.64857 0.12382 0.17460-0.07570 0.73617-0.98848
  -7   1  -6 91.6222 6.08966   1-0.71039 0.18528 0.17633-0.07740 0.67624-0.97826
  -7   1  -7 5.10715 4.32144   1-0.76443 0.23897 0.17717-0.07822 0.61439-0.96612
  -7   1  -8 107.539 8.12613   1-0.81097 0.28516 0.17727-0.07829 0.55175-0.95320
  -7   1  -9 15.0572 2.37754   1-0.85054 0.32437 0.17676-0.07776 0.48921-0.94037
  -7   1 -10 3.71779 4.73927   1-0.88372 0.35721 0.17577-0.07674 0.42741-0.92828
  -7   1 -11 1.48798 4.46395   1-0.91117 0.38431 0.17440-0.07535 0.36677-0.91735
  -7   1 -12 41.8654 5.04142   1-0.93350 0.40628 0.17273-0.07365 0.30755-0.90784
  -7   1 -13 -1.1322 5.31051   1-0.95128 0.42371 0.17082-0.07172 0.24989-0.89990
  -7   1 -14 10.8871 5.13224   1-0.96500 0.43708 0.16873-0.06960 0.19386-0.89358
  -7   0 -14 7.78618 6.25309   1-0.97435 0.44643 0.11913-0.11876 0.18400-0.88367
  -7   0 -13 3.36053 4.55019   1-0.96152 0.43395 0.12126-0.12092 0.23968-0.88963
  -7   0 -12 7.33463 5.64259   1-0.94474 0.41753 0.12322-0.12291 0.29703-0.89728
  -7   0 -11 1.96017 4.27209   1-0.92351 0.39665 0.12497-0.12468 0.35604-0.90657
  -7   0 -10 42.2041 3.61212   1-0.89726 0.37075 0.12644-0.12617 0.41659-0.91742
  -7   0  -9-2.15169 4.73372   1-0.86535 0.33919 0.12755-0.12731 0.47847-0.92958
  -7   0  -8 239.966 11.6325   1-0.82712 0.30131 0.12820-0.12798 0.54128-0.94268
  -7   0  -7-0.77165 4.59764   1-0.78191 0.25645 0.12827-0.12808 0.60445-0.95613
  -7   0  -6 19.1076  2.3067   1-0.72914 0.20403 0.12763-0.12747 0.66713-0.96910
  -7   0  -5-1.05769 3.81354   1-0.66841 0.14366 0.12612-0.12598 0.72821-0.98047
  -7   0  -4 182.383 9.02088   1-0.59967 0.07527 0.12359-0.12348 0.78632-0.98887
  -7   0  -3 1.67615 3.26742   1-0.52331-0.00074 0.11991-0.11982 0.83988-0.99272
  -7   0  -2 246.034 10.3754   1-0.44032-0.08338 0.11499-0.11493 0.88725-0.99038
  -7   0  -1-0.32314 3.61278   1-0.35232-0.17102 0.10883-0.10879 0.92696-0.98037
  -7   0   0 73.4332 5.81747   1-0.26150-0.26150 0.10148-0.10147 0.95793-0.96163
  -7   0   1 1.91594 3.40945   1-0.17039-0.35226 0.09314-0.09315 0.97969-0.93368
  -7   0   2 155.478 8.54338   1-0.08157-0.44072 0.08406-0.08409 0.99247-0.89675
  -7   0   3 1.34179 3.25229   1 0.00265-0.52459 0.07452-0.07458 0.99717-0.85173
  -7   0   4 248.673 10.0732   1 0.08048-0.60207 0.06483-0.06492 0.99516-0.80001
  -7   0   5 0.71601 4.50008   1 0.15077-0.67201 0.05527-0.05538 0.98804-0.74317
  -7   0   6-5.58091 3.91991   1 0.21300-0.73388 0.04605-0.04618 0.97743-0.68285
  -7   0   7 0.38877  3.5842   1 0.26713-0.78767 0.03732-0.03748 0.96478-0.62050
  -7   0   8 117.681 8.61005   1 0.31351-0.83369 0.02919-0.02938 0.95132-0.55732
  -7   0   9-1.29672 4.42914   1 0.35269-0.87252 0.02171-0.02192 0.93795-0.49424
  -7   0  10 34.3218 2.76367   1 0.38533-0.90481 0.01488-0.01511 0.92535-0.43193
  -7   0  11 7.34775 4.06899   1 0.41212-0.93125 0.00869-0.00895 0.91397-0.37084
  -7   0  12 8.88186 4.75986   1 0.43373-0.95250 0.00312-0.00341 0.90408-0.31124
  -7   0  13  6.1342 4.28343   1 0.45074-0.96916-0.00187 0.00156 0.89582-0.25326
  -7   0  14 11.9094 6.89306   1 0.46369-0.98176-0.00633 0.00600 0.88924-0.19697
  -7  -1  14 0.60084 5.73162   1 0.46302-0.98109-0.05580-0.04329 0.88787-0.19555
  -7  -1  13 1.68934  4.8767   1 0.44982-0.96824-0.05128-0.04779 0.89483-0.25222
  -7  -1  12 17.6008 2.68087   1 0.43245-0.95122-0.04621-0.05284 0.90353-0.31064
  -7  -1  11 4.95477 4.80383   1 0.41035-0.92948-0.04054-0.05848 0.91393-0.37074
  -7  -1  10 12.5659 4.76895   1 0.38290-0.90238-0.03424-0.06476 0.92586-0.43238
  -7  -1   9 8.76163 4.59464   1 0.34940-0.86923-0.02727-0.07170 0.93904-0.49528
  -7  -1   8 83.7552 6.18711   1 0.30913-0.82931-0.01963-0.07932 0.95299-0.55894
  -7  -1   7 51.8296 4.16278   1 0.26139-0.78192-0.01132-0.08760 0.96700-0.62266
  -7  -1   6 132.905 8.62612   1 0.20561-0.72649-0.00241-0.09649 0.98006-0.68544
  -7  -1   5 2.18796 4.09331   1 0.14146-0.66269 0.00701-0.10588 0.99089-0.74598
  -7  -1   4 270.972 10.9149   1 0.06903-0.59061 0.01675-0.11560 0.99793-0.80273
  -7  -1   3  29.388 2.27896   1-0.01106-0.51088 0.02658-0.12540 0.99947-0.85398
  -7  -1   2 7.32045 3.22611   1-0.09748-0.42481 0.03622-0.13501 0.99385-0.89807
  -7  -1   1  3.5887 3.90133   1-0.18827-0.33437 0.04533-0.14411 0.97969-0.93363
  -7  -1   0  305.58   11.26   1-0.28095-0.24205 0.05363-0.15237 0.95619-0.95984
  -7  -1  -1-1.64969 4.28919   1-0.37278-0.15057 0.06085-0.15957 0.92323-0.97660
  -7  -1  -2 0.66836 3.50488   1-0.46116-0.06254 0.06683-0.16553 0.88148-0.98455
  -7  -1  -3 26.4949 2.42712   1-0.54393 0.01989 0.07153-0.17020 0.83217-0.98496
  -7  -1  -4 151.669  8.4088   1-0.61956 0.09516 0.07497-0.17361 0.77692-0.97942
  -7  -1  -5 72.7159 5.62675   1-0.68719 0.16244 0.07725-0.17588 0.71745-0.96966
  -7  -1  -6 101.041 7.37252   1-0.74654 0.22144 0.07853-0.17713 0.65535-0.95727
  -7  -1  -7-1.95494 4.60968   1-0.79783 0.27237 0.07897-0.17755 0.59200-0.94363
  -7  -1  -8 97.9961 6.43171   1-0.84152 0.31572 0.07872-0.17727 0.52846-0.92980
  -7  -1  -9 20.4379 2.42155   1-0.87827 0.35211 0.07793-0.17645 0.46552-0.91657
  -7  -1 -10 5.57244 4.82587   1-0.90877 0.38227 0.07670-0.17520 0.40371-0.90448
  -7  -1 -11 -1.4869 4.62295   1-0.93373 0.40687 0.07514-0.17362 0.34337-0.89385
  -7  -1 -12 37.7573 3.25332   1-0.95377 0.42656 0.07333-0.17178 0.28468-0.88488
  -7  -1 -13-1.69636 5.27418   1-0.96947 0.44191 0.07131-0.16973 0.22772-0.87763
  -7  -1 -14 8.45928 4.75774   1-0.98133 0.45342 0.06914-0.16754 0.17248-0.87210
  -6  -1 -15 1.20243 4.73396   1-0.99471 0.54115 0.06558-0.16396 0.07205-0.82086
  -6  -1 -14 12.8698 5.45389   1-0.98893 0.53573 0.06803-0.16643 0.12484-0.82394
  -6  -1 -13 4.16403 4.29219   1-0.97990 0.52705 0.07041-0.16883 0.17968-0.82906
  -6  -1 -12 38.7299 3.31898   1-0.96714 0.51465 0.07269-0.17114 0.23674-0.83640
  -6  -1 -11 16.9146 2.41663   1-0.95008 0.49793 0.07485-0.17332 0.29614-0.84609
  -6  -1 -10  70.393 5.18282   1-0.92800 0.47621 0.07682-0.17532 0.35796-0.85820
  -6  -1  -9 3.51092 3.88146   1-0.90007 0.44863 0.07852-0.17705 0.42219-0.87272
  -6  -1  -8  114.30 8.04133   1-0.86531 0.41422 0.07987-0.17842 0.48866-0.88948
  -6  -1  -7 91.9906 7.19768   1-0.82263 0.37189 0.08071-0.17928 0.55695-0.90806
  -6  -1  -6 201.458 9.01669   1-0.77088 0.32049 0.08086-0.17946 0.62632-0.92772
  -6  -1  -5 39.4894 3.17441   1-0.70899 0.25895 0.08012-0.17874 0.69558-0.94726
  -6  -1  -4 343.246 11.2998   1-0.63619 0.18650 0.07821-0.17687 0.76300-0.96497
  -6  -1  -3 -2.0024 3.42074   1-0.55227 0.10294 0.07490-0.17358 0.82633-0.97859
  -6  -1  -2  102.73 6.69056   1-0.45797 0.00899 0.06996-0.16866 0.88291-0.98546
  -6  -1  -1 3.05741 3.39278   1-0.35520-0.09343 0.06328-0.16201 0.93008-0.98291
  -6  -1   0 460.267 12.2292   1-0.24711-0.20116 0.05491-0.15366 0.96563-0.96875
  -6  -1   1    0.00 3.11212   1-0.13775-0.31018 0.04507-0.14384 0.98842-0.94183
  -6  -1   2 182.158 8.10511   1-0.03139-0.41619 0.03417-0.13297 0.99866-0.90236
  -6  -1   3 -2.0345 3.17054   1 0.06819-0.51541 0.02270-0.12152 0.99786-0.85184
  -6  -1   4 106.179 6.74601   1 0.15825-0.60513 0.01115-0.11000 0.98842-0.79270
  -6  -1   5 104.301 6.72826   1 0.23736-0.68388-0.00006-0.09882 0.97308-0.72764
  -6  -1   6 184.232 9.34359   1 0.30518-0.75135-0.01063-0.08827 0.95438-0.65922
  -6  -1   7 12.3812 4.53666   1 0.36219-0.80801-0.02038-0.07855 0.93443-0.58956
  -6  -1   8 126.166   8.037   1 0.40935-0.85482-0.02923-0.06972 0.91480-0.52022
  -6  -1   9  3.9069 4.65561   1 0.44780-0.89291-0.03717-0.06181 0.89653-0.45224
  -6  -1  10 41.0119 2.95917   1 0.47870-0.92346-0.04423-0.05477 0.88025-0.38625
  -6  -1  11  1.3473  3.7305   1 0.50313-0.94754-0.05048-0.04854 0.86630-0.32258
  -6  -1  12 72.0816 5.37442   1 0.52204-0.96610-0.05599-0.04306 0.85478-0.26136
  -6  -1  13-1.55341 4.48431   1 0.53622-0.97993-0.06082-0.03825 0.84569-0.20255
  -6  -1  14 3.33913 4.91506   1 0.54634-0.98969-0.06505-0.03405 0.83891-0.14606
  -6  -1  15    0.00 5.07453   1 0.55294-0.99594-0.06874-0.03038 0.83431-0.09175
  -6   0  15 -5.9269 5.68488   1 0.55300-0.99601-0.01910 0.01873 0.83686-0.09435
  -6   0  14 10.4708 5.75356   1 0.54648-0.98984-0.01544 0.01511 0.84118-0.14838
  -6   0  13 3.58582 3.79902   1 0.53652-0.98023-0.01126 0.01095 0.84759-0.20451
  -6   0  12 15.2481 2.50133   1 0.52259-0.96665-0.00650 0.00621 0.85624-0.26286
  -6   0  11-2.66015 4.60751   1 0.50406-0.94848-0.00108 0.00082 0.86721-0.32355
  -6   0  10 31.0928 2.52686   1 0.48019-0.92495 0.00505-0.00529 0.88052-0.38657
  -6   0   9-5.00186 3.86677   1 0.45008-0.89519 0.01197-0.01218 0.89607-0.45183
  -6   0   8 82.3321 6.29946   1 0.41271-0.85818 0.01973-0.01991 0.91353-0.51901
  -6   0   7 1.01263 3.92192   1 0.36700-0.81282 0.02836-0.02853 0.93235-0.58753
  -6   0   6 16.1529 1.89305   1 0.31186-0.75803 0.03787-0.03801 0.95154-0.65643
  -6   0   5-2.43433 2.95021   1 0.24637-0.69289 0.04817-0.04829 0.96967-0.72428
  -6   0   4 69.7755 4.89406   1 0.17001-0.61688 0.05912-0.05921 0.98482-0.78914
  -6   0   3-1.41521 3.11347   1 0.08299-0.53022 0.07043-0.07049 0.99458-0.84862
  -6   0   2 128.514 6.78664   1-0.01347-0.43411 0.08174-0.08177 0.99640-0.90015
  -6   0   1 3.50217  2.8126   1-0.11699-0.33094 0.09257-0.09258 0.98791-0.94137
  -6   0   0 309.375 9.89417   1-0.22414-0.22414 0.10247-0.10245 0.96749-0.97067
  -6   0  -1 2.97977 3.10045   1-0.33090-0.11773 0.11102-0.11098 0.93469-0.98758
  -6   0  -2 182.932 7.77284   1-0.43334-0.01565 0.11796-0.11790 0.89033-0.99293
  -6   0  -3-0.84156 3.11109   1-0.52823 0.07889 0.12322-0.12314 0.83630-0.98860
  -6   0  -4 3.74562 3.67853   1-0.61345 0.16376 0.12687-0.12676 0.77506-0.97708
  -6   0  -5 0.30078  3.1402   1-0.68802 0.23798 0.12909-0.12895 0.70917-0.96090
  -6   0  -6  9.6572 1.75944   1-0.75191 0.30152 0.13012-0.12996 0.64090-0.94234
  -6   0  -7 2.35431 3.60674   1-0.80572 0.35498 0.13020-0.13001 0.57204-0.92319
  -6   0  -8 43.7424 3.11563   1-0.85038 0.39929 0.12955-0.12934 0.50388-0.90475
  -6   0  -9-3.45852 4.04864   1-0.88699 0.43554 0.12835-0.12811 0.43726-0.88784
  -6   0 -10 23.4184 2.55992   1-0.91658 0.46478 0.12675-0.12649 0.37268-0.87297
  -6   0 -11-5.78322 4.19683   1-0.94014 0.48799 0.12486-0.12457 0.31037-0.86038
  -6   0 -12 15.3185  6.1304   1-0.95852 0.50602 0.12276-0.12245 0.25041-0.85013
  -6   0 -13 3.09071 3.99008   1-0.97242 0.51957 0.12052-0.12018 0.19275-0.84218
  -6   0 -14 20.6905  2.7813   1-0.98246 0.52925 0.11816-0.11780 0.13728-0.83643
  -6   0 -15 4.76707 5.12599   1-0.98911 0.53556 0.11572-0.11533 0.08387-0.83272
  -6   1 -15    0.00 5.31498   1-0.98100 0.52744 0.16550-0.06635 0.09431-0.84322
  -6   1 -14 11.7636 4.44621   1-0.97350 0.52030 0.16792-0.06879 0.14829-0.84748
  -6   1 -13-0.52116 5.23754   1-0.96251 0.50965 0.17025-0.07115 0.20429-0.85377
  -6   1 -12 44.8752 3.49293   1-0.94751 0.49500 0.17245-0.07338 0.26246-0.86223
  -6   1 -11 12.1747 5.68586   1-0.92789 0.47573 0.17449-0.07544 0.32287-0.87292
  -6   1 -10 69.6061 5.54171   1-0.90292 0.45112 0.17629-0.07726 0.38552-0.88586
  -6   1  -9 3.90431 4.01973   1-0.87176 0.42031 0.17777-0.07877 0.45029-0.90092
  -6   1  -8  132.22 8.11802   1-0.83345 0.38235 0.17882-0.07984 0.51688-0.91780
  -6   1  -7 107.479 7.24366   1-0.78697 0.33623 0.17927-0.08032 0.58470-0.93591
  -6   1  -6 203.739 9.39156   1-0.73135 0.28095 0.17896-0.08003 0.65284-0.95433
  -6   1  -5 36.7178  2.6982   1-0.66575 0.21571 0.17765-0.07875 0.71991-0.97169
  -6   1  -4 352.561 11.0908   1-0.58977 0.14008 0.17513-0.07625 0.78408-0.98615
  -6   1  -3-0.86753 3.20711   1-0.50368 0.05434 0.17117-0.07232 0.84310-0.99545
  -6   1  -2 111.785 6.42225   1-0.40867-0.04032 0.16562-0.06680 0.89453-0.99718
  -6   1  -1 6.96728 3.42461   1-0.30704-0.14160 0.15845-0.05965 0.93614-0.98907
  -6   1   0 454.902  12.114   1-0.20202-0.24626 0.14978-0.05100 0.96633-0.96955
  -6   1   1-0.83025 3.14326   1-0.09742-0.35051 0.13988-0.04113 0.98458-0.93809
  -6   1   2  170.03 7.91448   1 0.00304-0.45062 0.12916-0.03043 0.99155-0.89535
  -6   1   3-4.05831  3.0678   1 0.09625-0.54348 0.11805-0.01935 0.98893-0.84301
  -6   1   4 127.043 7.21604   1 0.18014-0.62702 0.10700-0.00832 0.97900-0.78337
  -6   1   5 92.9227 6.92833   1 0.25370-0.70022 0.09633 0.00232 0.96420-0.71886
  -6   1   6 200.663 9.00699   1 0.31682-0.76300 0.08631 0.01232 0.94672-0.65167
  -6   1   7 17.5745 2.13678   1 0.37005-0.81587 0.07706 0.02154 0.92837-0.58360
  -6   1   8  123.99 8.47567   1 0.41425-0.85973 0.06865 0.02993 0.91044-0.51596
  -6   1   9 7.81955  4.4234   1 0.45047-0.89559 0.06108 0.03747 0.89383-0.44964
  -6   1  10 34.8123  2.7675   1 0.47973-0.92450 0.05432 0.04420 0.87908-0.38518
  -6   1  11-5.84129 4.77644   1 0.50297-0.94739 0.04832 0.05018 0.86646-0.32285
  -6   1  12 64.8402 4.48437   1 0.52104-0.96511 0.04301 0.05547 0.85609-0.26276
  -6   1  13-2.07261 5.12944   1 0.53465-0.97837 0.03832 0.06013 0.84794-0.20491
  -6   1  14 2.22805  4.6603   1 0.54440-0.98776 0.03421 0.06422 0.84194-0.14919
  -6   1  15 0.59861 5.11459   1 0.55076-0.99377 0.03060 0.06780 0.83796-0.09550
  -6   2  15 2.46292 4.44009   1 0.54623-0.98924 0.08034 0.11682 0.83758-0.09516
  -6   2  14    0.00 5.62658   1 0.54008-0.98344 0.08389 0.11330 0.84118-0.14848
  -6   2  13 -1.0709 5.35451   1 0.53062-0.97434 0.08793 0.10928 0.84672-0.20373
  -6   2  12-5.99894 5.61149   1 0.51740-0.96147 0.09252 0.10472 0.85432-0.26104
  -6   2  11-0.46698 4.40556   1 0.49985-0.94427 0.09772 0.09954 0.86404-0.32048
  -6   2  10-3.49464  4.7452   1 0.47730-0.92208 0.10359 0.09370 0.87591-0.38206
  -6   2   9 23.1861 2.44487   1 0.44897-0.89409 0.11017 0.08714 0.88983-0.44569
  -6   2   8 8.06931 4.15633   1 0.41396-0.85943 0.11754 0.07980 0.90552-0.51109
  -6   2   7 10.4765 2.02917   1 0.37131-0.81713 0.12571 0.07165 0.92250-0.57778
  -6   2   6 44.0888 3.74161   1 0.32004-0.76622 0.13469 0.06270 0.93995-0.64495
  -6   2   5 13.2175 5.03306   1 0.25932-0.70585 0.14443 0.05299 0.95667-0.71138
  -6   2   4 0.95923 3.45855   1 0.18861-0.63549 0.15479 0.04265 0.97101-0.77543
  -6   2   3 4.34858 3.34541   1 0.10791-0.55514 0.16556 0.03190 0.98093-0.83507
  -6   2   2 263.272 9.86712   1 0.01805-0.46564 0.17644 0.02105 0.98416-0.88801
  -6   2   1 3.58129  3.0141   1-0.07915-0.36879 0.18701 0.01050 0.97849-0.93204
  -6   2   0 88.6668  6.4902   1-0.18092-0.26737 0.19687 0.00067 0.96219-0.96546
  -6   2  -1 0.60119 3.55668   1-0.28381-0.16483 0.20561-0.00805 0.93444-0.98743
  -6   2  -2 11.8818 4.31932   1-0.38420-0.06479 0.21296-0.01537 0.89551-0.99821
  -6   2  -3 56.5296 4.70264   1-0.47885 0.02951 0.21875-0.02113 0.84669-0.99910
  -6   2  -4 17.2638  1.9428   1-0.56538 0.11569 0.22299-0.02535 0.78999-0.99211
  -6   2  -5 26.2882 2.38639   1-0.64238 0.19234 0.22580-0.02814 0.72770-0.97953
  -6   2  -6 5.85366 3.35614   1-0.70937 0.25897 0.22738-0.02969 0.66202-0.96356
  -6   2  -7 24.3534 2.44594   1-0.76657 0.31582 0.22793-0.03022 0.59481-0.94607
  -6   2  -8-0.76813 4.17199   1-0.81465 0.36355 0.22767-0.02993 0.52752-0.92848
  -6   2  -9-6.12674 4.52992   1-0.85452 0.40306 0.22679-0.02902 0.46114-0.91182
  -6   2 -10 40.1157 2.90263   1-0.88713 0.43532 0.22543-0.02764 0.39634-0.89674
  -6   2 -11-1.40544 4.05715   1-0.91341 0.46125 0.22372-0.02591 0.33349-0.88359
  -6   2 -12 10.0461 5.12251   1-0.93420 0.48169 0.22175-0.02392 0.27276-0.87257
  -6   2 -13 5.92389 4.72563   1-0.95023 0.49737 0.21960-0.02173 0.21419-0.86372
  -6   2 -14    0.00  5.4778   1-0.96213 0.50892 0.21730-0.01941 0.15773-0.85697
  -6   2 -15    0.00 6.06339   1-0.97040 0.51684 0.21490-0.01698 0.10328-0.85223
  -6   3 -14 1.21156 4.53325   1-0.94837 0.49516 0.26629 0.03036 0.16547-0.86476
  -6   3 -13-1.70153 5.29028   1-0.93564 0.48278 0.26855 0.02807 0.22229-0.87187
  -6   3 -12   5.312 5.46903   1-0.91866 0.46615 0.27066 0.02594 0.28115-0.88102
  -6   3 -11 21.2253 2.68066   1-0.89679 0.44463 0.27255 0.02403 0.34208-0.89224
  -6   3 -10 13.5239 4.54534   1-0.86930 0.41750 0.27416 0.02239 0.40500-0.90544
  -6   3  -9-5.26129 4.42803   1-0.83538 0.38393 0.27539 0.02114 0.46966-0.92039
  -6   3  -8 40.6491   2.887   1-0.79413 0.34303 0.27611 0.02039 0.53565-0.93666
  -6   3  -7 222.423 10.7134   1-0.74466 0.29390 0.27617 0.02031 0.60222-0.95353
  -6   3  -6-7.90359 4.83444   1-0.68616 0.23576 0.27539 0.02107 0.66831-0.96990
  -6   3  -5  1.4478 4.74692   1-0.61812 0.16808 0.27355 0.02287 0.73243-0.98431
  -6   3  -4 483.961  13.929   1-0.54050 0.09080 0.27047 0.02593 0.79271-0.99488
  -6   3  -3 262.797 11.0183   1-0.45397 0.00463 0.26598 0.03040 0.84703-0.99948
  -6   3  -2 7.12457 3.47643   1-0.36011-0.08889 0.25998 0.03637 0.89326-0.99600
  -6   3  -1-0.33458 4.16544   1-0.26138-0.18726 0.25252 0.04381 0.92962-0.98265
  -6   3   0 218.153 9.51112   1-0.16096-0.28733 0.24375 0.05255 0.95510-0.95842
  -6   3   1 179.218 8.42729   1-0.06227-0.38566 0.23398 0.06230 0.96966-0.92327
  -6   3   2 20.9706 2.18233   1 0.03151-0.47909 0.22359 0.07266 0.97426-0.87815
  -6   3   3 7.22678 3.99846   1 0.11791-0.56514 0.21298 0.08325 0.97062-0.82480
  -6   3   4 35.9604 2.67638   1 0.19536-0.64225 0.20251 0.09370 0.96085-0.76532
  -6   3   5 320.432 12.0221   1 0.26320-0.70974 0.19246 0.10372 0.94709-0.70185
  -6   3   6 12.4019 4.36658   1 0.32148-0.76767 0.18303 0.11313 0.93121-0.63626
  -6   3   7 7.86789 4.45075   1 0.37074-0.81657 0.17433 0.12180 0.91474-0.57007
  -6   3   8 153.815 9.99334   1 0.41179-0.85727 0.16640 0.12970 0.89876-0.50438
  -6   3   9 78.1574 5.49297   1 0.44554-0.89067 0.15925 0.13683 0.88403-0.43994
  -6   3  10 -1.8656 4.75639   1 0.47289-0.91767 0.15284 0.14321 0.87101-0.37720
  -6   3  11-2.48077 4.88656   1 0.49468-0.93910 0.14713 0.14890 0.85993-0.31642
  -6   3  12 41.0668  3.9998   1 0.51164-0.95571 0.14205 0.15395 0.85090-0.25767
  -6   3  13 2.82059  6.1538   1 0.52440-0.96812 0.13757 0.15841 0.84390-0.20096
  -6   3  14-7.23288 5.90562   1 0.53350-0.97687 0.13361 0.16235 0.83886-0.14621
  -6   4  13 6.64277 5.69707   1 0.51595-0.95967 0.18722 0.20752 0.83944-0.19655
  -6   4  12-0.56882 5.18217   1 0.50372-0.94779 0.19160 0.20317 0.84580-0.25262
  -6   4  11 1.60989 5.17509   1 0.48741-0.93184 0.19653 0.19826 0.85409-0.31063
  -6   4  10-4.05867 5.51106   1 0.46645-0.91123 0.20208 0.19273 0.86433-0.37057
  -6   4   9-4.32359 4.16038   1 0.44015-0.88527 0.20830 0.18654 0.87642-0.43237
  -6   4   8 1.36898 4.67594   1 0.40771-0.85320 0.21523 0.17964 0.89013-0.49580
  -6   4   7 40.1777 3.05842   1 0.36832-0.81415 0.22290 0.17199 0.90505-0.56044
  -6   4   6 9.62941 4.68087   1 0.32110-0.76728 0.23131 0.16361 0.92049-0.62559
  -6   4   5 10.5578 5.00636   1 0.26529-0.71182 0.24043 0.15451 0.93544-0.69025
  -6   4   4 6.35201 4.31253   1 0.20035-0.64724 0.25015 0.14482 0.94852-0.75304
  -6   4   3 52.9428  4.5063   1 0.12619-0.57342 0.26030 0.13469 0.95798-0.81222
  -6   4   2 13.0562 5.69571   1 0.04332-0.49091 0.27062 0.12439 0.96186-0.86580
  -6   4   1 30.5765 2.94555   1-0.04690-0.40104 0.28079 0.11425 0.95813-0.91178
  -6   4   0 12.7904 2.33024   1-0.14228-0.30601 0.29043 0.10464 0.94508-0.94845
  -6   4  -1 -1.5206 3.98705   1-0.23992-0.20873 0.29917 0.09592 0.92168-0.97476
  -6   4  -2 6.55723 4.51473   1-0.33659-0.11240 0.30671 0.08840 0.88774-0.99054
  -6   4  -3-0.78534 4.47715   1-0.42924-0.02011 0.31287 0.08227 0.84406-0.99657
  -6   4  -4 13.1884 5.40632   1-0.51533 0.06563 0.31758 0.07758 0.79216-0.99437
  -6   4  -5 41.3745 2.83274   1-0.59317 0.14312 0.32091 0.07428 0.73398-0.98591
  -6   4  -6 2.51993 4.48426   1-0.66191 0.21151 0.32298 0.07223 0.67158-0.97322
  -6   4  -7 3.93539 4.48064   1-0.72141 0.27065 0.32399 0.07125 0.60678-0.95813
  -6   4  -8-3.65684 4.70619   1-0.77203 0.32092 0.32413 0.07114 0.54111-0.94217
  -6   4  -9 36.0427 2.82936   1-0.81447 0.36301 0.32357 0.07172 0.47569-0.92646
  -6   4 -10 4.05471 6.24873   1-0.84954 0.39773 0.32247 0.07284 0.41131-0.91180
  -6   4 -11 -4.3011 5.04349   1-0.87810 0.42594 0.32097 0.07437 0.34849-0.89869
  -6   4 -12 7.42592 5.07715   1-0.90095 0.44843 0.31915 0.07621 0.28749-0.88740
  -6   4 -13 1.21371 5.42788   1-0.91880 0.46593 0.31711 0.07828 0.22845-0.87807
  -6   5 -12 5.59709 4.93617   1-0.88111 0.42860 0.36723 0.12690 0.29158-0.89155
  -6   5 -11 13.0829 2.86033   1-0.85742 0.40526 0.36896 0.12514 0.35252-0.90277
  -6   5 -10-1.67489 5.02468   1-0.82793 0.37612 0.37036 0.12372 0.41511-0.91565
  -6   5  -9 7.98816 4.96724   1-0.79188 0.34042 0.37132 0.12273 0.47903-0.92986
  -6   5  -8 3.06383 4.68008   1-0.74848 0.29737 0.37171 0.12231 0.54371-0.94483
  -6   5  -7  50.118 3.86765   1-0.69697 0.24621 0.37139 0.12262 0.60832-0.95972
  -6   5  -6-2.37443 4.22088   1-0.63679 0.18639 0.37017 0.12381 0.67167-0.97336
  -6   5  -5 33.1213 3.48839   1-0.56772 0.11767 0.36787 0.12609 0.73224-0.98422
  -6   5  -4 11.1375 2.33095   1-0.49007 0.04037 0.36433 0.12960 0.78823-0.99050
  -6   5  -3 185.288 10.6853   1-0.40484-0.04452 0.35944 0.13446 0.83772-0.99028
  -6   5  -2 61.3297 4.96251   1-0.31383-0.13517 0.35316 0.14071 0.87894-0.98178
  -6   5  -1 28.1797  2.8334   1-0.21956-0.22909 0.34559 0.14826 0.91059-0.96372
  -6   5   0 -2.1544 4.37294   1-0.12500-0.32330 0.33692 0.15691 0.93212-0.93554
  -6   5   1 152.565 10.1286   1-0.03313-0.41481 0.32746 0.16635 0.94386-0.89757
  -6   5   2 32.4485 2.77841   1 0.05341-0.50100 0.31754 0.17624 0.94693-0.85093
  -6   5   3 20.4855 2.62799   1 0.13267-0.57992 0.30753 0.18623 0.94300-0.79729
  -6   5   4 5.85257 4.56901   1 0.20352-0.65041 0.29772 0.19601 0.93397-0.73854
  -6   5   5 112.153 7.26386   1 0.26552-0.71206 0.28834 0.20537 0.92169-0.67654
  -6   5   6-5.17256 4.63126   1 0.31882-0.76501 0.27955 0.21413 0.90774-0.61289
  -6   5   7 17.5065  6.1895   1 0.36396-0.80980 0.27143 0.22222 0.89340-0.54883
  -6   5   8 9.62544 4.83267   1 0.40166-0.84714 0.26403 0.22960 0.87958-0.48531
  -6   5   9 52.1665 4.64597   1 0.43272-0.87785 0.25734 0.23627 0.86693-0.42294
  -6   5  10-2.22605 5.50919   1 0.45791-0.90269 0.25132 0.24226 0.85582-0.36212
  -6   5  11 7.60812 5.39565   1 0.47798-0.92241 0.24594 0.24761 0.84647-0.30305
  -6   5  12-1.23342 5.78525   1 0.49356-0.93764 0.24115 0.25238 0.83896-0.24583
  -6   6  10-3.71304 5.67176   1 0.44720-0.89198 0.30055 0.29180 0.84542-0.35176
  -6   6   9 7.11621 4.35777   1 0.42317-0.86830 0.30635 0.28602 0.85550-0.41156
  -6   6   8 3.41945 4.18796   1 0.39355-0.83904 0.31280 0.27959 0.86705-0.47282
  -6   6   7 6.59883 5.38793   1 0.35760-0.80344 0.31993 0.27249 0.87971-0.53519
  -6   6   6    0.00 5.39894   1 0.31459-0.76078 0.32773 0.26471 0.89289-0.59809
  -6   6   5    0.00 4.96529   1 0.26382-0.71036 0.33619 0.25628 0.90576-0.66067
  -6   6   4 -5.6768 5.08273   1 0.20478-0.65167 0.34521 0.24728 0.91716-0.72178
  -6   6   3 11.2121 6.07306   1 0.13730-0.58454 0.35467 0.23785 0.92562-0.77996
  -6   6   2-4.54929 4.54929   1 0.06169-0.50929 0.36435 0.22819 0.92945-0.83349
  -6   6   1-3.51599 4.73854   1-0.02105-0.42690 0.37398 0.21859 0.92684-0.88059
  -6   6   0  11.461 5.57122   1-0.10923-0.33907 0.38323 0.20936 0.91618-0.91965
  -6   6  -1 2.50312 4.87949   1-0.20046-0.24819 0.39179 0.20083 0.89632-0.94950
  -6   6  -2 6.10282 5.13628   1-0.29197-0.15703 0.39934 0.19330 0.86678-0.96968
  -6   6  -3 11.8502 4.52108   1-0.38095-0.06841 0.40569 0.18698 0.82793-0.98053
  -6   6  -4 7.86452 3.74426   1-0.46490 0.01519 0.41072 0.18197 0.78083-0.98314
  -6   6  -5 13.2506 5.97308   1-0.54195 0.09189 0.41444 0.17828 0.72707-0.97909
  -6   6  -6 2.69418 4.72825   1-0.61097 0.16056 0.41694 0.17581 0.66843-0.97017
  -6   6  -7-2.76867 5.28229   1-0.67149 0.22073 0.41835 0.17441 0.60666-0.95812
  -6   6  -8 6.23206 2.37601   1-0.72359 0.27248 0.41886 0.17393 0.54328-0.94445
  -6   6  -9 4.15352 5.66029   1-0.76773 0.31627 0.41863 0.17419 0.47949-0.93037
  -6   6 -10-2.46934 5.09067   1-0.80455 0.35274 0.41780 0.17504 0.41618-0.91677
  -6   7  -7 18.2455  6.8633   1-0.64511 0.19435 0.46488 0.22665 0.60160-0.95310
  -6   7  -6-1.84859 5.74749   1-0.58460 0.13419 0.46328 0.22822 0.66167-0.96346
  -6   7  -5-9.13945 6.06242   1-0.51603 0.06597 0.46061 0.23087 0.71829-0.97037
  -6   7  -4 1.80687 5.42063   1-0.44000-0.00971 0.45675 0.23471 0.76981-0.97218
  -6   7  -3 7.12415 5.99587   1-0.35775-0.09161 0.45162 0.23981 0.81458-0.96723
  -6   7  -2  14.051 5.55416   1-0.27119-0.17782 0.44525 0.24616 0.85120-0.95414
  -6   7  -1 17.3154 5.82926   1-0.18274-0.26591 0.43776 0.25362 0.87879-0.93202
  -6   7   0 16.1337 6.09795   1-0.09508-0.35322 0.42937 0.26199 0.89720-0.90072
  -6   7   1 24.5065 3.04134   1-0.01076-0.43719 0.42036 0.27097 0.90698-0.86079
  -6   7   2 10.4933 5.53046   1 0.06809-0.51569 0.41104 0.28026 0.90932-0.81341
  -6   7   3  23.857 2.95272   1 0.13997-0.58722 0.40172 0.28956 0.90577-0.76015
  -6   7   4 10.0719 4.77663   1 0.20405-0.65095 0.39263 0.29862 0.89799-0.70266
  -6   7   5  16.638 2.82041   1 0.26009-0.70663 0.38398 0.30725 0.88758-0.64253
  -6   7   6 9.75069 4.13327   1 0.30829-0.75448 0.37587 0.31534 0.87585-0.58110
  -6   7   7 10.6055  5.4743   1 0.34914-0.79498 0.36839 0.32279 0.86388-0.51941
  -5   8  -4-9.15228 6.13257   1-0.41049 0.03549 0.50532 0.28490 0.75588-0.95777
  -5   8  -3    0.00 5.71169   1-0.31754-0.05710 0.49955 0.29064 0.80348-0.95565
  -5   8  -2 4.49061 5.70193   1-0.21913-0.15517 0.49219 0.29797 0.84064-0.94310
  -5   8  -1 5.06565  6.0735   1-0.11884-0.25511 0.48344 0.30670 0.86617-0.91892
  -5   8   0-0.63383 6.36989   1-0.02059-0.35301 0.47364 0.31647 0.88007-0.88311
  -5   8   1 2.53036 5.72833   1 0.07207-0.44531 0.46323 0.32686 0.88355-0.83688
  -5   8   2 13.9088 5.51154   1 0.15649-0.52938 0.45267 0.33740 0.87869-0.78231
  -5   8   3-1.26163 6.85245   1 0.23114-0.60368 0.44234 0.34770 0.86794-0.72184
  -5   8   4 1.89788   5.255   1 0.29555-0.66774 0.43253 0.35748 0.85365-0.65784
  -5   7   9 2.50723 6.45338   1 0.50225-0.87268 0.34574 0.34539 0.79595-0.35153
  -5   7   8-4.22675  5.2985   1 0.47701-0.84778 0.35192 0.33924 0.80854-0.41383
  -5   7   7-7.00689 5.89718   1 0.44526-0.81639 0.35889 0.33229 0.82327-0.47828
  -5   7   6 14.1852 5.23125   1 0.40595-0.77743 0.36672 0.32448 0.83975-0.54447
  -5   7   5 23.0457 3.03628   1 0.35794-0.72977 0.37542 0.31581 0.85727-0.61169
  -5   7   4 1.09338 5.06979   1 0.30016-0.67235 0.38497 0.30629 0.87466-0.67880
  -5   7   3 6.52584 4.41801   1 0.23180-0.60433 0.39526 0.29602 0.89026-0.74411
  -5   7   2 13.0577 6.10715   1 0.15258-0.52547 0.40608 0.28523 0.90186-0.80543
  -5   7   1 48.0499 4.24072   1 0.06316-0.43640 0.41710 0.27423 0.90688-0.86015
  -5   7   0 7.61639 4.28368   1-0.03465-0.33894 0.42789 0.26346 0.90269-0.90567
  -5   7  -1-2.72365  4.4588   1-0.13780-0.23614 0.43795 0.25343 0.88716-0.93986
  -5   7  -2 4.97502 5.50009   1-0.24233-0.13196 0.44682 0.24459 0.85923-0.96164
  -5   7  -3 36.9423 4.22101   1-0.34403-0.03061 0.45415 0.23728 0.81915-0.97127
  -5   7  -4 10.1123 4.96162   1-0.43918 0.06419 0.45979 0.23166 0.76848-0.97031
  -5   7  -5 4.51805 5.05132   1-0.52512 0.14977 0.46375 0.22772 0.70962-0.96117
  -5   7  -6 4.01201 6.14629   1-0.60041 0.22472 0.46620 0.22530 0.64526-0.94652
  -5   7  -7    0.00 7.05548   1-0.66476 0.28871 0.46736 0.22417 0.57787-0.92885
  -5   7  -8 -7.8727 5.51721   1-0.71863 0.34223 0.46750 0.22406 0.50949-0.91018
  -5   7  -9 5.01411 4.43189   1-0.76294 0.38618 0.46684 0.22474 0.44158-0.89198
  -5   6 -11 7.31687  5.9742   1-0.85273 0.47528 0.41658 0.17629 0.30892-0.85870
  -5   6 -10 4.05805 5.15267   1-0.82510 0.44800 0.41837 0.17447 0.37368-0.87374
  -5   6  -9 19.9206 6.91133   1-0.79021 0.41346 0.41976 0.17305 0.44071-0.89106
  -5   6  -8  6.9069 5.06828   1-0.74688 0.37049 0.42060 0.17219 0.50954-0.91018
  -5   6  -7  11.788  4.3186   1-0.69390 0.31785 0.42069 0.17208 0.57928-0.93021
  -5   6  -6 3.97436 5.06634   1-0.63016 0.25446 0.41978 0.17296 0.64854-0.94975
  -5   6  -5 39.8287 3.16717   1-0.55497 0.17963 0.41760 0.17512 0.71532-0.96682
  -5   6  -4  -0.481 4.53781   1-0.46838 0.09339 0.41388 0.17881 0.77706-0.97885
  -5   6  -3 17.1913 2.52019   1-0.37157-0.00307 0.40843 0.18423 0.83089-0.98297
  -5   6  -2 5.66852 5.54917   1-0.26707-0.10722 0.40118 0.19146 0.87409-0.97646
  -5   6  -1 50.5731 3.33242   1-0.15867-0.21527 0.39226 0.20036 0.90473-0.95738
  -5   6   0  29.376 2.94426   1-0.05085-0.32273 0.38199 0.21060 0.92219-0.92513
  -5   6   1 29.0704 2.84262   1 0.05199-0.42523 0.37087 0.22170 0.92739-0.88061
  -5   6   2  12.841 2.41532   1 0.14639-0.51928 0.35942 0.23312 0.92245-0.82597
  -5   6   3 63.7282 5.28723   1 0.23018-0.60271 0.34812 0.24439 0.91018-0.76398
  -5   6   4 5.17845 4.86966   1 0.30253-0.67471 0.33735 0.25514 0.89339-0.69748
  -5   6   5 8.14922 5.35948   1 0.36362-0.73545 0.32736 0.26511 0.87451-0.62889
  -5   6   6 8.37798 4.80344   1 0.41432-0.78579 0.31825 0.27419 0.85542-0.56009
  -5   6   7 27.2979 2.77684   1 0.45577-0.82689 0.31008 0.28234 0.83739-0.49234
  -5   6   8 5.30108 4.03718   1 0.48920-0.85998 0.30280 0.28959 0.82120-0.42644
  -5   6   9 6.09133  4.8592   1 0.51579-0.88621 0.29636 0.29600 0.80730-0.36283
  -5   6  10 8.11786  5.5617   1 0.53654-0.90661 0.29070 0.30164 0.79585-0.30166
  -5   6  11 10.3469  5.1285   1 0.55234-0.92206 0.28574 0.30658 0.78686-0.24296
  -5   5  13 8.19095 2.87657   1 0.58599-0.95500 0.22760 0.26590 0.78170-0.13834
  -5   5  12-1.15788 4.84376   1 0.57755-0.94691 0.23150 0.26203 0.78679-0.19313
  -5   5  11 4.37435 4.30546   1 0.56536-0.93507 0.23599 0.25757 0.79422-0.25028
  -5   5  10 6.20967  4.3909   1 0.54878-0.91884 0.24112 0.25245 0.80418-0.30994
  -5   5   9 53.2182 4.64298   1 0.52703-0.89745 0.24699 0.24661 0.81674-0.37222
  -5   5   8 1.40032 4.78299   1 0.49917-0.86994 0.25367 0.23996 0.83192-0.43711
  -5   5   7 4.01266 5.18031   1 0.46410-0.83522 0.26124 0.23241 0.84951-0.50442
  -5   5   6 1.28545 4.63474   1 0.42054-0.79201 0.26977 0.22391 0.86906-0.57367
  -5   5   5 268.112 12.1311   1 0.36717-0.73899 0.27927 0.21444 0.88967-0.64400
  -5   5   4-2.02495 4.45489   1 0.30275-0.67492 0.28970 0.20402 0.90994-0.71399
  -5   5   3 15.2957 2.35282   1 0.22640-0.59893 0.30093 0.19282 0.92781-0.78156
  -5   5   2 1.19425 4.52135   1 0.13802-0.51090 0.31268 0.18109 0.94057-0.84404
  -5   5   1 191.053 9.92997   1 0.03867-0.41190 0.32454 0.16927 0.94517-0.89835
  -5   5   0 9.48645 3.87283   1-0.06909-0.30449 0.33595 0.15787 0.93866-0.94155
  -5   5  -1 10.6196 2.11283   1-0.18130-0.19263 0.34637 0.14749 0.91894-0.97154
  -5   5  -2-0.40258 4.50092   1-0.29317-0.08112 0.35528 0.13860 0.88533-0.98764
  -5   5  -3 187.095 10.2697   1-0.39995 0.02532 0.36238 0.13152 0.83883-0.99085
  -5   5  -4-8.22811 5.67084   1-0.49787 0.12288 0.36759 0.12633 0.78178-0.98352
  -5   5  -5 18.7727 2.31777   1-0.58457 0.20922 0.37102 0.12293 0.71722-0.96867
  -5   5  -6 1.29329 3.87986   1-0.65916 0.28347 0.37291 0.12107 0.64818-0.94934
  -5   5  -7  166.54 10.4033   1-0.72188 0.34583 0.37355 0.12045 0.57725-0.92812
  -5   5  -8 7.94778 3.76924   1-0.77365 0.39725 0.37324 0.12079 0.50637-0.90695
  -5   5  -9  1.4708 5.56834   1-0.81572 0.43898 0.37221 0.12184 0.43683-0.88713
  -5   5 -10 7.76533  4.6592   1-0.84942 0.47232 0.37068 0.12340 0.36943-0.86944
  -5   5 -11 30.2091 3.20435   1-0.87598 0.49853 0.36878 0.12532 0.30456-0.85428
  -5   5 -12 2.90488 5.09805   1-0.89647 0.51867 0.36663 0.12750 0.24235-0.84179
  -5   5 -13-4.92892 5.77967   1-0.91182 0.53367 0.36431 0.12984 0.18279-0.83193
  -5   4 -14 6.03929 5.46881   1-0.94112 0.56261 0.31348 0.08194 0.11988-0.81869
  -5   4 -13 12.4457 5.12274   1-0.93091 0.55276 0.31594 0.07944 0.17655-0.82565
  -5   4 -12 8.48158  4.6213   1-0.91647 0.53867 0.31831 0.07705 0.23581-0.83520
  -5   4 -11-0.49706 4.68927   1-0.89703 0.51958 0.32053 0.07480 0.29780-0.84748
  -5   4 -10 11.1905 4.97844   1-0.87170 0.49460 0.32253 0.07278 0.36262-0.86258
  -5   4  -9 27.2661 2.64183   1-0.83937 0.46263 0.32421 0.07108 0.43019-0.88044
  -5   4  -8 7.45963 5.07563   1-0.79878 0.42239 0.32541 0.06985 0.50021-0.90074
  -5   4  -7-0.78752 4.59203   1-0.74853 0.37249 0.32596 0.06928 0.57200-0.92282
  -5   4  -6 109.069 7.99596   1-0.68721 0.31152 0.32559 0.06962 0.64438-0.94549
  -5   4  -5 167.115 9.33493   1-0.61368 0.23834 0.32401 0.07117 0.71549-0.96689
  -5   4  -4 9.17335  4.0842   1-0.52741 0.15243 0.32091 0.07425 0.78277-0.98446
  -5   4  -3 26.4692 2.36784   1-0.42897 0.05434 0.31600 0.07914 0.84304-0.99501
  -5   4  -2 149.291 8.46943   1-0.32045-0.05383 0.30910 0.08601 0.89297-0.99524
  -5   4  -1 121.037 8.04571   1-0.20557-0.16837 0.30027 0.09482 0.92982-0.98237
  -5   4   0 4.37779 3.70429   1-0.08925-0.28433 0.28977 0.10530 0.95213-0.95497
  -5   4   1 11.8584 4.45635   1 0.02327-0.39650 0.27810 0.11694 0.96027-0.91340
  -5   4   2 22.9055 2.21819   1 0.12753-0.50040 0.26588 0.12913 0.95628-0.85969
  -5   4   3 98.9658 6.78617   1 0.22052-0.59305 0.25370 0.14129 0.94322-0.79692
  -5   4   4 64.5165 5.59472   1 0.30090-0.67307 0.24201 0.15295 0.92442-0.72841
  -5   4   5-1.79826 4.75776   1 0.36867-0.74049 0.23114 0.16380 0.90283-0.65711
  -5   4   6 56.1797 4.32741   1 0.42471-0.79618 0.22125 0.17366 0.88075-0.58531
  -5   4   7  105.97 8.04348   1 0.47035-0.84147 0.21239 0.18250 0.85974-0.51459
  -5   4   8-3.31223 5.42994   1 0.50702-0.87779 0.20453 0.19033 0.84077-0.44592
  -5   4   9 14.0377 4.84536   1 0.53609-0.90651 0.19761 0.19722 0.82437-0.37980
  -5   4  10 27.6785  3.2541   1 0.55877-0.92883 0.19155 0.20326 0.81073-0.31645
  -5   4  11 6.44147 5.96659   1 0.57606-0.94577 0.18626 0.20853 0.79986-0.25587
  -5   4  12-4.22411 4.95321   1 0.58881-0.95817 0.18164 0.21312 0.79165-0.19794
  -5   4  13 5.63778 5.10524   1 0.59769-0.96670 0.17763 0.21711 0.78592-0.14250
  -5   4  14 1.80648 5.41944   1 0.60324-0.97190 0.17415 0.22056 0.78247-0.08934
  -5   3  15 3.62412 4.18477   1 0.61575-0.98405 0.12108 0.17484 0.78286-0.03996
  -5   3  14 2.25079 4.50159   1 0.61286-0.98151 0.12415 0.17180 0.78463-0.09145
  -5   3  13 9.43212 5.44564   1 0.60702-0.97602 0.12771 0.16827 0.78857-0.14510
  -5   3  12  13.174  5.5418   1 0.59777-0.96712 0.13181 0.16419 0.79490-0.20114
  -5   3  11 9.10182 4.64104   1 0.58453-0.95424 0.13655 0.15948 0.80384-0.25980
  -5   3  10 37.8178 3.01587   1 0.56660-0.93666 0.14199 0.15406 0.81558-0.32125
  -5   3   9 79.4621 5.87518   1 0.54306-0.91347 0.14824 0.14784 0.83025-0.38563
  -5   3   8 49.6745 4.31131   1 0.51283-0.88359 0.15538 0.14072 0.84784-0.45293
  -5   3   7 3.49834 4.34134   1 0.47460-0.84572 0.16352 0.13261 0.86813-0.52294
  -5   3   6 28.8453 2.29651   1 0.42690-0.79837 0.17271 0.12344 0.89056-0.59508
  -5   3   5  475.02 13.1345   1 0.36819-0.74001 0.18299 0.11319 0.91405-0.66828
  -5   3   4 332.418 11.0539   1 0.29705-0.66922 0.19428 0.10192 0.93687-0.74081
  -5   3   3 1.18958 3.31166   1 0.21260-0.58513 0.20641 0.08982 0.95646-0.81012
  -5   3   2 67.2957 4.36604   1 0.11498-0.48786 0.21901 0.07724 0.96960-0.87297
  -5   3   1 254.028 9.43607   1 0.00587-0.37910 0.23156 0.06471 0.97270-0.92578
  -5   3   0 295.935 10.1405   1-0.11122-0.26235 0.24342 0.05288 0.96259-0.96538
  -5   3  -1-0.87418 3.67434   1-0.23130-0.14263 0.25395 0.04238 0.93737-0.98987
  -5   3  -2 294.335 10.3708   1-0.34871-0.02557 0.26264 0.03371 0.89706-0.99928
  -5   3  -3 278.872  10.322   1-0.45839 0.08376 0.26926 0.02711 0.84359-0.99551
  -5   3  -4 46.2558 3.49786   1-0.55678 0.18179 0.27383 0.02257 0.78014-0.98178
  -5   3  -5 2.53141  4.4073   1-0.64209 0.26676 0.27658 0.01984 0.71031-0.96166
  -5   3  -6 140.736 8.43639   1-0.71412 0.33843 0.27783 0.01862 0.63734-0.93840
  -5   3  -7 237.437 10.6205   1-0.77369 0.39765 0.27791 0.01856 0.56375-0.91452
  -5   3  -8 55.3866 3.71924   1-0.82216 0.44577 0.27714 0.01936 0.49128-0.89177
  -5   3  -9 10.3262 4.38677   1-0.86106 0.48432 0.27576 0.02076 0.42101-0.87121
  -5   3 -10 14.4731 5.67925   1-0.89186 0.51477 0.27395 0.02260 0.35347-0.85338
  -5   3 -11 54.8131 4.47547   1-0.91585 0.53841 0.27186 0.02471 0.28888-0.83851
  -5   3 -12 19.1674 2.81475   1-0.93413 0.55633 0.26958 0.02702 0.22724-0.82658
  -5   3 -13 3.15628 4.64591   1-0.94759 0.56944 0.26717 0.02946 0.16842-0.81747
  -5   3 -14 2.82331 5.32701   1-0.95696 0.57846 0.26468 0.03197 0.11223-0.81099
  -5   3 -15 12.7231 6.02824   1-0.96282 0.58397 0.26213 0.03455 0.05843-0.80690
  -5   2 -16-2.48707 5.12725   1-0.97761 0.59841 0.21036-0.01242-0.00130-0.79683
  -5   2 -15 1.73348 5.20043   1-0.97542 0.59658 0.21294-0.01502 0.04975-0.79817
  -5   2 -14-1.60901 5.80138   1-0.97031 0.59181 0.21549-0.01760 0.10296-0.80167
  -5   2 -13-2.48717 4.58612   1-0.96182 0.58368 0.21800-0.02013 0.15858-0.80758
  -5   2 -12 13.8358 5.87006   1-0.94941 0.57162 0.22044-0.02260 0.21684-0.81613
  -5   2 -11    0.00 4.18887   1-0.93238 0.55494 0.22278-0.02497 0.27799-0.82756
  -5   2 -10 24.3003 2.43996   1-0.90983 0.53274 0.22496-0.02717 0.34218-0.84204
  -5   2  -9 12.8547   4.392   1-0.88069 0.50395 0.22689-0.02912 0.40949-0.85964
  -5   2  -8 25.8501 2.49461   1-0.84364 0.46725 0.22844-0.03070 0.47981-0.88025
  -5   2  -7 7.97446 3.99679   1-0.79718 0.42114 0.22943-0.03172 0.55270-0.90342
  -5   2  -6 119.707 6.94147   1-0.73967 0.36399 0.22962-0.03194 0.62723-0.92824
  -5   2  -5 13.9422 1.63528   1-0.66956 0.29422 0.22872-0.03105 0.70181-0.95311
  -5   2  -4 -1.3494 2.73899   1-0.58571 0.21073 0.22635-0.02871 0.77400-0.97559
  -5   2  -3 32.0564 2.48747   1-0.48797 0.11334 0.22216-0.02454 0.84054-0.99241
  -5   2  -2  400.76  11.225   1-0.37773 0.00345 0.21587-0.01828 0.89760-0.99977
  -5   2  -1 525.949 12.4027   1-0.25833-0.11560 0.20739-0.00982 0.94158-0.99404
  -5   2   0 77.6817 5.42109   1-0.13490-0.23868 0.19691 0.00063 0.97002-0.97276
  -5   2   1 13.4543 1.61889   1-0.01344-0.35978 0.18491 0.01260 0.98245-0.93548
  -5   2   2 29.6437  2.3858   1 0.10044-0.47331 0.17206 0.02542 0.98055-0.88387
  -5   2   3 68.9205 4.36263   1 0.20270-0.57521 0.15907 0.03839 0.96756-0.82117
  -5   2   4 58.8834 4.07853   1 0.29125-0.66342 0.14651 0.05092 0.94732-0.75121
  -5   2   5 -3.9534 3.29315   1 0.36578-0.73760 0.13480 0.06261 0.92338-0.67756
  -5   2   6  72.947 4.83298   1 0.42718-0.79864 0.12415 0.07324 0.89854-0.60301
  -5   2   7  39.968 3.69686   1 0.47691-0.84802 0.11463 0.08273 0.87474-0.52949
  -5   2   8 12.6696 2.00004   1 0.51665-0.88741 0.10623 0.09111 0.85316-0.45820
  -5   2   9 1.46874 4.73086   1 0.54799-0.91840 0.09886 0.09845 0.83443-0.38976
  -5   2  10 91.7191 7.22512   1 0.57233-0.94238 0.09244 0.10485 0.81878-0.32440
  -5   2  11-1.70362 3.94967   1 0.59084-0.96055 0.08686 0.11040 0.80621-0.26212
  -5   2  12 10.0989 4.45059   1 0.60449-0.97385 0.08202 0.11522 0.79659-0.20279
  -5   2  13-5.44834 5.17111   1 0.61404-0.98305 0.07782 0.11939 0.78971-0.14619
  -5   2  14 10.6848 4.59572   1 0.62011-0.98876 0.07420 0.12299 0.78533-0.09210
  -5   2  15 8.06103 4.53376   1 0.62317-0.99147 0.07108 0.12608 0.78320-0.04026
  -5   2  16    0.00  5.2535   1 0.62360-0.99154 0.06841 0.12873 0.78310 0.00955
  -5   1  16 9.63608 5.25034   1 0.62870-0.99664 0.01844 0.07993 0.78185 0.01085
  -5   1  15 1.11734 3.95039   1 0.62820-0.99650 0.02115 0.07725 0.78218-0.03919
  -5   1  14 45.0828  4.5964   1 0.62504-0.99369 0.02431 0.07412 0.78461-0.09133
  -5   1  13-0.95587 4.77936   1 0.61881-0.98781 0.02799 0.07046 0.78938-0.14582
  -5   1  12 58.9439 4.82156   1 0.60902-0.97837 0.03225 0.06622 0.79677-0.20291
  -5   1  11 1.63266 3.82892   1 0.59502-0.96473 0.03719 0.06131 0.80702-0.26288
  -5   1  10 73.7025 5.77458   1 0.57599-0.94605 0.04290 0.05562 0.82036-0.32593
  -5   1   9  9.0677 3.75624   1 0.55092-0.92132 0.04949 0.04906 0.83694-0.39222
  -5   1   8  57.841 4.33791   1 0.51853-0.88929 0.05706 0.04152 0.85677-0.46177
  -5   1   7-5.08488 3.29022   1 0.47732-0.84843 0.06572 0.03288 0.87959-0.53430
  -5   1   6 12.2759 1.53378   1 0.42557-0.79703 0.07556 0.02307 0.90471-0.60913
  -5   1   5 23.6457 2.02947   1 0.36149-0.73331 0.08658 0.01207 0.93083-0.68497
  -5   1   4 199.765 8.05736   1 0.28353-0.65570 0.09870-0.00003 0.95580-0.75964
  -5   1   3 82.4436 5.68289   1 0.19083-0.56335 0.11168-0.01298 0.97652-0.83007
  -5   1   2 887.928 15.1641   1 0.08395-0.45681 0.12504-0.02631 0.98910-0.89237
  -5   1   1 31.4118 2.35691   1-0.03460-0.33862 0.13813-0.03938 0.98947-0.94245
  -5   1   0 1354.31 18.1885   1-0.16013-0.21344 0.15020-0.05143 0.97437-0.97706
  -5   1  -1-0.22931 2.90954   1-0.28647-0.08745 0.16056-0.06177 0.94241-0.99481
  -5   1  -2 1279.62 18.0435   1-0.40727 0.03299 0.16876-0.06994 0.89460-0.99671
  -5   1  -3 51.1201 3.55703   1-0.51744 0.14281 0.17467-0.07582 0.83394-0.98577
  -5   1  -4 158.094 7.08037   1-0.61395 0.23897 0.17844-0.07956 0.76447-0.96601
  -5   1  -5 23.6327 1.77552   1-0.69583 0.32050 0.18041-0.08151 0.69015-0.94140
  -5   1  -6 51.1418 4.09557   1-0.76366 0.38798 0.18098-0.08205 0.61424-0.91520
  -5   1  -7  12.103 1.74934   1-0.81883 0.44279 0.18051-0.08156 0.53904-0.88971
  -5   1  -8 37.2464  3.2065   1-0.86308 0.48669 0.17930-0.08033 0.46598-0.86637
  -5   1  -9-1.39597 3.75876   1-0.89813 0.52139 0.17759-0.07859 0.39584-0.84594
  -5   1 -10 73.8863 5.12474   1-0.92551 0.54843 0.17555-0.07653 0.32894-0.82875
  -5   1 -11-0.81946 4.21843   1-0.94654 0.56911 0.17330-0.07425 0.26530-0.81482
  -5   1 -12 93.1607 7.44969   1-0.96228 0.58449 0.17091-0.07184 0.20479-0.80402
  -5   1 -13-4.80069 4.89577   1-0.97359 0.59545 0.16844-0.06934 0.14718-0.79613
  -5   1 -14 36.6856 3.19704   1-0.98114 0.60264 0.16592-0.06680 0.09224-0.79090
  -5   1 -15 10.0942 4.34384   1-0.98546 0.60662 0.16337-0.06422 0.03968-0.78805
  -5   1 -16-6.65465 7.28478   1-0.98699 0.60779 0.16080-0.06163-0.01073-0.78736
  -5   0 -16 4.19422 5.52411   1-0.99373 0.61454 0.11089-0.11048-0.02134-0.77669
  -5   0 -15 4.43946 4.57609   1-0.99291 0.61407 0.11345-0.11306 0.02837-0.77669
  -5   0 -14-3.07933 5.33354   1-0.98941 0.61092 0.11599-0.11563 0.08019-0.77880
  -5   0 -13-4.26679   4.422   1-0.98284 0.60470 0.11852-0.11818 0.13439-0.78329
  -5   0 -12 18.4747 2.37779   1-0.97267 0.59489 0.12101-0.12070 0.19122-0.79041
  -5   0 -11 2.42149  3.8287   1-0.95828 0.58084 0.12344-0.12315 0.25098-0.80046
  -5   0 -10 37.3959 3.74416   1-0.93882 0.56174 0.12575-0.12549 0.31393-0.81369
  -5   0  -9-4.45525 3.54503   1-0.91327 0.53654 0.12789-0.12766 0.38024-0.83029
  -5   0  -8 20.1413 2.07592   1-0.88033 0.50395 0.12974-0.12953 0.44998-0.85032
  -5   0  -7-1.16878  3.4573   1-0.83846 0.46243 0.13115-0.13096 0.52295-0.87358
  -5   0  -6 5.70429 2.61953   1-0.78587 0.41019 0.13189-0.13173 0.59853-0.89945
  -5   0  -5 3.04271 2.63506   1-0.72068 0.34535 0.13166-0.13153 0.67548-0.92668
  -5   0  -4 14.1295 1.46822   1-0.64121 0.26623 0.13010-0.12999 0.75164-0.95313
  -5   0  -3 1.60295 2.58062   1-0.54651 0.17189 0.12678-0.12669 0.82386-0.97563
  -5   0  -2 67.3523 4.84589   1-0.43707 0.06280 0.12131-0.12125 0.88804-0.99010
  -5   0  -1 3.52998 2.84254   1-0.31551-0.05841 0.11346-0.11342 0.93981-0.99216
  -5   0   0 168.566 6.97413   1-0.18678-0.18678 0.10329-0.10328 0.97556-0.97820
  -5   0   1-4.42461 2.79836   1-0.05751-0.31571 0.09121-0.09122 0.99369-0.94662
  -5   0   2 58.8893 3.69229   1 0.06556-0.43842 0.07791-0.07795 0.99520-0.89842
  -5   0   3-4.66317 2.65842   1 0.17706-0.54957 0.06422-0.06428 0.98330-0.83680
  -5   0   4 5.55803 2.76586   1 0.27392-0.64609 0.05085-0.05094 0.96229-0.76609
  -5   0   5-2.03853 2.83751   1 0.35535-0.72716 0.03833-0.03844 0.93642-0.69050
  -5   0   6 5.71649 2.78936   1 0.42211-0.79357 0.02694-0.02708 0.90909-0.61346
  -5   0   7-0.87762 2.99764   1 0.47585-0.84696 0.01680-0.01696 0.88270-0.53736
  -5   0   8 6.95468 3.16122   1 0.51849-0.88924 0.00788-0.00807 0.85869-0.46363
  -5   0   9-5.13727 3.88988   1 0.55187-0.92228 0.00011-0.00032 0.83781-0.39304
  -5   0  10 56.9162 5.08352   1 0.57762-0.94768-0.00663 0.00639 0.82034-0.32586
  -5   0  11-4.42356  4.0813   1 0.59710-0.96680-0.01245 0.01219 0.80628-0.26209
  -5   0  12 6.96896  4.7314   1 0.61138-0.98073-0.01748 0.01719 0.79546-0.20155
  -5   0  13-15.1029 4.57585   1 0.62134-0.99034-0.02181 0.02149 0.78762-0.14401
  -5   0  14 6.13305 5.16174   1 0.62766-0.99630-0.02553 0.02519 0.78250-0.08917
  -5   0  15-1.65842 4.78744   1 0.63086-0.99916-0.02872 0.02836 0.77982-0.03678
  -5   0  16 7.15796 3.57898   1 0.63136-0.99931-0.03144 0.03106 0.77931 0.01344
  -5  -1  16 11.7717 2.57309   1 0.63160-0.99954-0.08125-0.01790 0.77551 0.01729
  -5  -1  15 6.14148 3.82763   1 0.63116-0.99945-0.07852-0.02061 0.77616-0.03307
  -5  -1  14 34.2118 2.93145   1 0.62798-0.99662-0.07531-0.02379 0.77904-0.08566
  -5  -1  13 6.68453 4.86922   1 0.62163-0.99063-0.07155-0.02752 0.78445-0.14078
  -5  -1  12 64.4175 5.55768   1 0.61157-0.98091-0.06717-0.03188 0.79268-0.19872
  -5  -1  11 4.48698 4.21943   1 0.59707-0.96677-0.06207-0.03695 0.80402-0.25978
  -5  -1  10 83.9655 5.53067   1 0.57722-0.94727-0.05614-0.04286 0.81875-0.32422
  -5  -1   9  10.456 4.00431   1 0.55086-0.92126-0.04927-0.04971 0.83704-0.39222
  -5  -1   8 53.2976 4.35159   1 0.51655-0.88730-0.04131-0.05764 0.85892-0.46381
  -5  -1   7 2.69174 2.88424   1 0.47252-0.84363-0.03215-0.06678 0.88407-0.53867
  -5  -1   6 6.41853 3.47435   1 0.41681-0.78827-0.02171-0.07720 0.91167-0.61599
  -5  -1   5 18.3453 1.92222   1 0.34736-0.71916-0.00996-0.08891 0.94012-0.69415
  -5  -1   4 193.368  7.9019   1 0.26245-0.63461 0.00295-0.10180 0.96677-0.77052
  -5  -1   3 83.3845 5.34467   1 0.16139-0.53390 0.01670-0.11552 0.98786-0.84131
  -5  -1   2 888.278   15.14   1 0.04533-0.41819 0.03069-0.12949 0.99878-0.90195
  -5  -1   1 28.4369 2.29052   1-0.08205-0.29116 0.04412-0.14290 0.99502-0.94790
  -5  -1   0 1329.82 18.1843   1-0.21468-0.15889 0.05614-0.15489 0.97350-0.97609
  -5  -1  -1 2.28506 2.60538   1-0.34520-0.02872 0.06604-0.16477 0.93370-0.98601
  -5  -1  -2 1290.09 18.1009   1-0.46684 0.09257 0.07347-0.17218 0.87793-0.97994
  -5  -1  -3 45.6818 3.51373   1-0.57489 0.20027 0.07846-0.17714 0.81034-0.96207
  -5  -1  -4 165.955 6.95233   1-0.66721 0.29224 0.08131-0.17996 0.73564-0.93708
  -5  -1  -5 22.3648 2.07646   1-0.74383 0.36851 0.08246-0.18109 0.65795-0.90910
  -5  -1  -6 48.7023 4.00176   1-0.80608 0.43041 0.08235-0.18096 0.58029-0.88116
  -5  -1  -7 13.6451 1.75749   1-0.85589 0.47987 0.08136-0.17994 0.50461-0.85519
  -5  -1  -8 40.7163 3.34882   1-0.89526 0.51888 0.07977-0.17832 0.43198-0.83227
  -5  -1  -9 0.69726 3.65645   1-0.92599 0.54927 0.07779-0.17632 0.36284-0.81285
  -5  -1 -10 69.0059 5.14902   1-0.94965 0.57257 0.07556-0.17407 0.29729-0.79701
  -5  -1 -11-1.22742 4.96055   1-0.96749 0.59006 0.07319-0.17167 0.23519-0.78462
  -5  -1 -12 85.3555 6.23036   1-0.98052 0.60273 0.07074-0.16919 0.17630-0.77544
  -5  -1 -13 3.83607 4.59927   1-0.98951 0.61137 0.06823-0.16666 0.12032-0.76917
  -5  -1 -14 39.1169  3.4812   1-0.99509 0.61660 0.06571-0.16411 0.06696-0.76552
  -5  -1 -15 8.40398  4.0011   1-0.99774 0.61890 0.06317-0.16155 0.01593-0.76420
  -5  -1 -16 18.7309 6.47957   1-0.99783 0.61863 0.06063-0.15898-0.03303-0.76496
  -4  -1 -17 8.66583 4.87391   1-0.98967 0.68484 0.05452-0.15285-0.13962-0.70755
  -4  -1 -16-5.73248 5.12729   1-0.99445 0.68998 0.05699-0.15534-0.09546-0.70199
  -4  -1 -15-1.58924 4.76771   1-0.99733 0.69320 0.05948-0.15786-0.04950-0.69825
  -4  -1 -14 40.4337 4.01739   1-0.99806 0.69429 0.06200-0.16040-0.00144-0.69659
  -4  -1 -13-3.59094 4.35194   1-0.99634 0.69291 0.06456-0.16299 0.04904-0.69736
  -4  -1 -12 22.6997 2.34434   1-0.99173 0.68866 0.06716-0.16562 0.10234-0.70095
  -4  -1 -11-4.52797 4.02879   1-0.98367 0.68095 0.06981-0.16829 0.15892-0.70782
  -4  -1 -10 95.9386 7.23894   1-0.97138 0.66901 0.07249-0.17099 0.21930-0.71848
  -4  -1  -9-0.31518 3.52375   1-0.95382 0.65180 0.07516-0.17369 0.28405-0.73352
  -4  -1  -8 7.18929 3.31644   1-0.92956 0.62790 0.07777-0.17633 0.35375-0.75352
  -4  -1  -7 2.09834 2.82498   1-0.89670 0.59538 0.08020-0.17878 0.42893-0.77898
  -4  -1  -6 15.3005 1.47068   1-0.85268 0.55172 0.08226-0.18087 0.50984-0.81017
  -4  -1  -5 0.88366 2.20915   1-0.79426 0.49365 0.08362-0.18225 0.59612-0.84675
  -4  -1  -4   1.227 2.34953   1-0.71759 0.41733 0.08378-0.18243 0.68628-0.88719
  -4  -1  -3 191.537 6.58328   1-0.61876 0.31886 0.08204-0.18072 0.77685-0.92805
  -4  -1  -2 251.011  7.4693   1-0.49527 0.19571 0.07752-0.17622 0.86171-0.96320
  -4  -1  -1 9.72808 1.23503   1-0.34825 0.04904 0.06942-0.16815 0.93231-0.98408
  -4  -1   0 19.2613 1.70248   1-0.18472-0.11413 0.05743-0.15618 0.97975-0.98182
  -4  -1   1 823.585 12.9066   1-0.01730-0.28120 0.04208-0.14086 0.99880-0.95115
  -4  -1   2 412.271 9.38895   1 0.13984-0.43799 0.02479-0.12359 0.99082-0.89346
  -4  -1   3-0.58603 2.41627   1 0.27624-0.57404 0.00722-0.10605 0.96299-0.81591
  -4  -1   4 0.82496 2.88735   1 0.38766-0.68511-0.00928-0.08957 0.92448-0.72769
  -4  -1   5-0.44348 2.34673   1 0.47496-0.77205-0.02397-0.07491 0.88303-0.63654
  -4  -1   6 3.37226 2.66055   1 0.54160-0.83834-0.03662-0.06229 0.84367-0.54746
  -4  -1   7 10.9276 1.50918   1 0.59167-0.88806-0.04732-0.05161 0.80898-0.46306
  -4  -1   8  20.721 2.00165   1 0.62887-0.92491-0.05628-0.04267 0.77993-0.38430
  -4  -1   9 2.83588 3.82036   1 0.65617-0.95185-0.06378-0.03520 0.75657-0.31123
  -4  -1  10 79.9238 5.94698   1 0.67584-0.97117-0.07005-0.02896 0.73851-0.24346
  -4  -1  11-0.37623 3.54934   1 0.68957-0.98455-0.07529-0.02374 0.72520-0.18043
  -4  -1  12 26.1987 2.38565   1 0.69860-0.99323-0.07968-0.01938 0.71603-0.12155
  -4  -1  13 1.79098 4.34105   1 0.70384-0.99812-0.08335-0.01573 0.71046-0.06626
  -4  -1  14 26.5265 2.62321   1 0.70597-0.99989-0.08643-0.01268 0.70797-0.01407
  -4  -1  15 -2.1137  4.3575   1 0.70547-0.99904-0.08899-0.01014 0.70815 0.03546
  -4  -1  16 2.85987 4.81954   1 0.70271-0.99593-0.09111-0.00805 0.71062 0.08271
  -4  -1  17-1.23569 5.38625   1 0.69795-0.99083-0.09285-0.00633 0.71507 0.12798
  -4   0  17-4.28711 5.16055   1 0.69773-0.99060-0.04292 0.04250 0.72002 0.12297
  -4   0  16 5.09847 5.28394   1 0.70234-0.99557-0.04116 0.04077 0.71562 0.07766
  -4   0  15-4.70566 4.34313   1 0.70497-0.99855-0.03903 0.03867 0.71315 0.03042
  -4   0  14 52.5909 4.15408   1 0.70534-0.99928-0.03646 0.03612 0.71292-0.01906
  -4   0  13-7.07305 4.09955   1 0.70312-0.99740-0.03339 0.03308 0.71526-0.07112
  -4   0  12 94.3669 7.47895   1 0.69781-0.99244-0.02974 0.02945 0.72060-0.12617
  -4   0  11 0.74069 3.98879   1 0.68878-0.98376-0.02539 0.02512 0.72940-0.18468
  -4   0  10 116.078 7.28195   1 0.67516-0.97050-0.02022 0.01998 0.74216-0.24716
  -4   0   9  0.6176 2.76198   1 0.65578-0.95147-0.01406 0.01384 0.75944-0.31415
  -4   0   8 7.03195 3.52441   1 0.62907-0.92512-0.00673 0.00654 0.78175-0.38617
  -4   0   7-0.76848  2.3893   1 0.59293-0.88932 0.00201-0.00217 0.80942-0.46355
  -4   0   6 10.0199 1.31648   1 0.54462-0.84136 0.01237-0.01251 0.84242-0.54626
  -4   0   5-2.99644 2.26509   1 0.48076-0.77786 0.02457-0.02469 0.87987-0.63342
  -4   0   4 6.13493 2.33322   1 0.39763-0.69508 0.03870-0.03879 0.91950-0.72276
  -4   0   3 1.48852 2.24822   1 0.29193-0.58973 0.05458-0.05465 0.95689-0.80987
  -4   0   2 524.769 10.2587   1 0.16250-0.46065 0.07159-0.07163 0.98520-0.88789
  -4   0   1 0.87884 2.27143   1 0.01247-0.31097 0.08855-0.08857 0.99601-0.94841
  -4   0   0 1281.84 15.5926   1-0.14943-0.14943 0.10396-0.10395 0.98216-0.98427
  -4   0  -1  1.5678 2.11206   1-0.31047 0.01126 0.11642-0.11638 0.94115-0.99298
  -4   0  -2 858.875 12.9184   1-0.45830 0.15874 0.12522-0.12517 0.87661-0.97814
  -4   0  -3-2.02668 2.43731   1-0.58503 0.28512 0.13050-0.13042 0.79622-0.94747
  -4   0  -4  5.3176 2.28832   1-0.68824 0.38798 0.13291-0.13280 0.70826-0.90922
  -4   0  -5 1.28354 2.22315   1-0.76947 0.46886 0.13325-0.13312 0.61911-0.86978
  -4   0  -6 2.10029 2.65052   1-0.83207 0.53110 0.13225-0.13209 0.53272-0.83311
  -4   0  -7 2.30128 2.38499   1-0.87968 0.57836 0.13043-0.13025 0.45104-0.80114
  -4   0  -8 6.18684 2.63808   1-0.91554 0.61387 0.12814-0.12793 0.37474-0.77455
  -4   0  -9-0.61802 3.09005   1-0.94224 0.64022 0.12561-0.12538 0.30376-0.75328
  -4   0 -10 79.3317 5.29573   1-0.96180 0.65943 0.12297-0.12272 0.23770-0.73694
  -4   0 -11-4.45663  4.2669   1-0.97572 0.67300 0.12031-0.12002 0.17606-0.72500
  -4   0 -12 90.6853 5.88739   1-0.98512 0.68205 0.11765-0.11734 0.11828-0.71693
  -4   0 -13 4.87426 4.45325   1-0.99083 0.68741 0.11502-0.11469 0.06386-0.71223
  -4   0 -14  57.915 3.55885   1-0.99347 0.68970 0.11243-0.11208 0.01234-0.71042
  -4   0 -15 2.62196  4.9471   1-0.99351 0.68938 0.10988-0.10950-0.03666-0.71113
  -4   0 -16 6.24755 5.53578   1-0.99128 0.68680 0.10736-0.10695-0.08350-0.71401
  -4   0 -17 3.68282 4.75451   1-0.98705 0.68222 0.10486-0.10442-0.12846-0.71876
  -4   1 -17-3.71727 5.03321   1-0.98168 0.67684 0.15487-0.05567-0.11808-0.72919
  -4   1 -16 5.73795  4.1377   1-0.98538 0.68089 0.15740-0.05823-0.07236-0.72520
  -4   1 -15 1.59051 4.40392   1-0.98697 0.68284 0.15996-0.06081-0.02469-0.72316
  -4   1 -14 37.7598 3.13353   1-0.98618 0.68240 0.16254-0.06342 0.02522-0.72335
  -4   1 -13-0.44882 4.64262   1-0.98263 0.67920 0.16515-0.06605 0.07770-0.72612
  -4   1 -12 27.5481 2.27704   1-0.97581 0.67274 0.16779-0.06872 0.13317-0.73187
  -4   1 -11 3.01836 3.61888   1-0.96508 0.66235 0.17044-0.07140 0.19205-0.74105
  -4   1 -10 89.7361 6.72799   1-0.94952 0.64715 0.17309-0.07407 0.25484-0.75413
  -4   1  -9 1.57761 3.17096   1-0.92796 0.62594 0.17567-0.07668 0.32204-0.77161
  -4   1  -8 6.04563 3.26977   1-0.89881 0.59714 0.17810-0.07913 0.39408-0.79394
  -4   1  -7 3.67727 3.04053   1-0.86000 0.55869 0.18022-0.08127 0.47123-0.82138
  -4   1  -6 15.0563 1.53527   1-0.80891 0.50794 0.18177-0.08285 0.55331-0.85374
  -4   1  -5 4.21753 2.50153   1-0.74238 0.44176 0.18239-0.08349 0.63933-0.89005
  -4   1  -4-1.64369 2.39608   1-0.65703 0.35677 0.18152-0.08265 0.72693-0.92794
  -4   1  -3 192.295 6.73736   1-0.55016 0.25025 0.17846-0.07961 0.81177-0.96307
  -4   1  -2 269.618 7.67888   1-0.42121 0.12165 0.17248-0.07366 0.88733-0.98891
  -4   1  -1 8.63287 1.24891   1-0.27369-0.02552 0.16306-0.06427 0.94585-0.99773
  -4   1   0 20.0987 1.90423   1-0.11609-0.18277 0.15027-0.05150 0.98088-0.98305
  -4   1   1 815.269 12.9337   1 0.03978-0.33829 0.13492-0.03618 0.99025-0.94270
  -4   1   2 427.446 9.63716   1 0.18266-0.48081 0.11835-0.01963 0.97723-0.87997
  -4   1   3 0.97134 2.55521   1 0.30531-0.60312 0.10194-0.00324 0.94886-0.80189
  -4   1   4 7.22926 1.21917   1 0.40551-0.70296 0.08668 0.01199 0.91277-0.71609
  -4   1   5-0.22167 2.59449   1 0.48462-0.78172 0.07311 0.02554 0.87503-0.62864
  -4   1   6 1.92693 2.59421   1 0.54573-0.84247 0.06135 0.03727 0.83952-0.54341
  -4   1   7 11.5771 1.58194   1 0.59226-0.88866 0.05132 0.04727 0.80825-0.46243
  -4   1   8 30.6689 2.83253   1 0.62730-0.92334 0.04284 0.05573 0.78199-0.38646
  -4   1   9 5.35752  2.9731   1 0.65335-0.94904 0.03568 0.06287 0.76080-0.31555
  -4   1  10 83.1631 5.46551   1 0.67236-0.96770 0.02965 0.06888 0.74435-0.24939
  -4   1  11-1.88196 3.47016   1 0.68579-0.98078 0.02455 0.07394 0.73220-0.18753
  -4   1  12 25.5693 2.52741   1 0.69475-0.98939 0.02026 0.07822 0.72385-0.12946
  -4   1  13 2.68767 3.95614   1 0.70006-0.99435 0.01663 0.08182 0.71881-0.07472
  -4   1  14 23.1791 2.51232   1 0.70234-0.99627 0.01358 0.08484 0.71666-0.02285
  -4   1  15 3.70014 4.32672   1 0.70203-0.99561 0.01102 0.08738 0.71701 0.02651
  -4   1  16 -1.1722 4.90368   1 0.69948-0.99271 0.00888 0.08949 0.71952 0.07371
  -4   1  17-1.26622 4.82164   1 0.69494-0.98782 0.00712 0.09122 0.72392 0.11902
  -4   2  16 7.23989 5.11937   1 0.69412-0.98735 0.05903 0.13810 0.72230 0.07088
  -4   2  15 6.70637 5.12208   1 0.69665-0.99023 0.06116 0.13600 0.71968 0.02379
  -4   2  14 30.2068 2.96184   1 0.69695-0.99089 0.06370 0.13348 0.71916-0.02541
  -4   2  13 3.33643 4.54678   1 0.69469-0.98898 0.06673 0.13048 0.72106-0.07702
  -4   2  12 50.3363  3.8659   1 0.68944-0.98409 0.07031 0.12693 0.72574-0.13141
  -4   2  11 2.82704 4.65756   1 0.68062-0.97561 0.07454 0.12272 0.73359-0.18897
  -4   2  10 97.6285 6.38505   1 0.66744-0.96278 0.07954 0.11775 0.74507-0.25016
  -4   2   9 7.18324 3.69993   1 0.64887-0.94457 0.08544 0.11187 0.76061-0.31542
  -4   2   8 44.8796  3.7298   1 0.62354-0.91959 0.09241 0.10492 0.78065-0.38517
  -4   2   7 137.875 7.53003   1 0.58966-0.88606 0.10064 0.09672 0.80546-0.45968
  -4   2   6 170.376  7.5461   1 0.54492-0.84167 0.11032 0.08706 0.83497-0.53891
  -4   2   5 5.74278 3.22665   1 0.48652-0.78362 0.12163 0.07578 0.86852-0.62217
  -4   2   4 42.7126 3.26034   1 0.41131-0.70877 0.13466 0.06278 0.90431-0.70767
  -4   2   3 95.3308 5.64355   1 0.31641-0.61422 0.14930 0.04816 0.93894-0.79201
  -4   2   2 924.564 14.9605   1 0.20033-0.49848 0.16510 0.03238 0.96703-0.86981
  -4   2   1-1.08234 3.14437   1 0.06459-0.36310 0.18122 0.01629 0.98166-0.93416
  -4   2   0 450.758 10.6225   1-0.08489-0.21397 0.19641 0.00113 0.97612-0.97833
  -4   2  -1 23.5385 2.10784   1-0.23826-0.06095 0.20940-0.01184 0.94655-0.99847
  -4   2  -2 707.412 13.3262   1-0.38441 0.08485 0.21932-0.02173 0.89388-0.99552
  -4   2  -3 29.1351 2.43291   1-0.51458 0.21466 0.22594-0.02833 0.82337-0.97472
  -4   2  -4 227.016  7.9971   1-0.62433 0.32407 0.22963-0.03199 0.74210-0.94316
  -4   2  -5 79.3645 5.37549   1-0.71327 0.41265 0.23103-0.03337 0.65655-0.90732
  -4   2  -6 124.534 6.88378   1-0.78344 0.48247 0.23083-0.03314 0.57135-0.87184
  -4   2  -7 10.1529 3.39532   1-0.83785 0.53652 0.22956-0.03185 0.48926-0.83945
  -4   2  -8 64.4137 4.93404   1-0.87951 0.57784 0.22763-0.02990 0.41157-0.81148
  -4   2  -9 48.6187 3.85089   1-0.91106 0.60903 0.22533-0.02757 0.33870-0.78832
  -4   2 -10  62.061  5.2894   1-0.93460 0.63223 0.22282-0.02504 0.27054-0.76988
  -4   2 -11-5.66459 4.28203   1-0.95179 0.64906 0.22021-0.02240 0.20674-0.75579
  -4   2 -12 39.0427 3.87709   1-0.96386 0.66078 0.21757-0.01973 0.14686-0.74562
  -4   2 -13 13.8421 4.93737   1-0.97177 0.66833 0.21492-0.01706 0.09044-0.73891
  -4   2 -14  29.325 2.66493   1-0.97622 0.67244 0.21230-0.01441 0.03705-0.73523
  -4   2 -15 2.24103 4.04007   1-0.97775 0.67362 0.20969-0.01178-0.01370-0.73420
  -4   2 -16 10.8912 5.13418   1-0.97677 0.67228 0.20711-0.00917-0.06215-0.73546
  -4   3 -16    0.00 4.90767   1-0.96546 0.66098 0.25646 0.04023-0.05300-0.74465
  -4   3 -15 12.9527 4.71006   1-0.96586 0.66172 0.25907 0.03760-0.00382-0.74412
  -4   3 -14 12.0176 5.78101   1-0.96361 0.65982 0.26170 0.03495 0.04771-0.74594
  -4   3 -13-2.53168  5.5697   1-0.95828 0.65484 0.26433 0.03229 0.10192-0.75044
  -4   3 -12 12.0926 2.41347   1-0.94930 0.64622 0.26698 0.02962 0.15920-0.75800
  -4   3 -11 7.63231 1.95384   1-0.93591 0.63318 0.26960 0.02698 0.21995-0.76905
  -4   3 -10 92.9654 6.57046   1-0.91713 0.61475 0.27215 0.02439 0.28460-0.78399
  -4   3  -9 25.0712 2.49328   1-0.89165 0.58962 0.27458 0.02195 0.35353-0.80320
  -4   3  -8 64.0252 5.43543   1-0.85777 0.55610 0.27674 0.01976 0.42698-0.82694
  -4   3  -7  205.47 9.16921   1-0.81337 0.51205 0.27844 0.01803 0.50488-0.85513
  -4   3  -6 166.709 7.88932   1-0.75588 0.45491 0.27940 0.01705 0.58661-0.88714
  -4   3  -5 27.0547 2.20371   1-0.68246 0.38183 0.27919 0.01724 0.67053-0.92135
  -4   3  -4 284.895  9.8068   1-0.59051 0.29024 0.27725 0.01915 0.75358-0.95470
  -4   3  -3 37.0819 3.07181   1-0.47869 0.17877 0.27297 0.02341 0.83094-0.98234
  -4   3  -2 390.861 10.9214   1-0.34829 0.04872 0.26578 0.03057 0.89630-0.99799
  -4   3  -1 5.97505 3.86198   1-0.20446-0.09476 0.25547 0.04085 0.94335-0.99533
  -4   3   0 307.108 9.62865   1-0.05599-0.24287 0.24240 0.05390 0.96802-0.97028
  -4   3   1 46.0001  3.3773   1 0.08685-0.38536 0.22745 0.06882 0.97038-0.92293
  -4   3   2 740.305 14.6307   1 0.21552-0.51368 0.21184 0.08441 0.95464-0.85747
  -4   3   3 28.3436 1.99161   1 0.32524-0.62305 0.19665 0.09957 0.92713-0.78026
  -4   3   4 135.781 7.05018   1 0.41503-0.71248 0.18264 0.11356 0.89411-0.69752
  -4   3   5 125.783 7.14195   1 0.48644-0.78354 0.17016 0.12602 0.86032-0.61402
  -4   3   6 192.737 8.77452   1 0.54217-0.83893 0.15929 0.13686 0.82876-0.53275
  -4   3   7 30.3222 2.48568   1 0.58510-0.88150 0.14996 0.14617 0.80102-0.45529
  -4   3   8 87.9546 5.90108   1 0.61778-0.91383 0.14199 0.15411 0.77770-0.38227
  -4   3   9 51.6684 3.93395   1 0.64232-0.93802 0.13522 0.16086 0.75887-0.31372
  -4   3  10 52.2966 4.15579   1 0.66038-0.95573 0.12946 0.16659 0.74427-0.24941
  -4   3  11  1.3019 3.75824   1 0.67324-0.96823 0.12457 0.17146 0.73354-0.18896
  -4   3  12 19.0595 2.58283   1 0.68186-0.97651 0.12041 0.17559 0.72624-0.13196
  -4   3  13 1.01202 4.35285   1 0.68698-0.98128 0.11689 0.17909 0.72199-0.07799
  -4   3  14  16.378 6.12809   1 0.68916-0.98310 0.11390 0.18205 0.72040-0.02669
  -4   3  15 7.05147 4.98614   1 0.68880-0.98239 0.11139 0.18454 0.72113 0.02229
  -4   3  16-3.79044 5.99321   1 0.68624-0.97947 0.10928 0.18662 0.72390 0.06923
  -4   4  15 16.3162 6.01921   1 0.67846-0.97205 0.16170 0.23299 0.72131 0.02206
  -4   4  14-1.75883  5.0773   1 0.67893-0.97287 0.16418 0.23053 0.72031-0.02665
  -4   4  13-1.09353 5.62929   1 0.67690-0.97119 0.16711 0.22763 0.72154-0.07759
  -4   4  12-5.09784 4.88967   1 0.67197-0.96661 0.17057 0.22419 0.72532-0.13108
  -4   4  11 37.9018 3.41789   1 0.66361-0.95861 0.17464 0.22015 0.73199-0.18747
  -4   4  10 11.0584 2.23848   1 0.65115-0.94650 0.17941 0.21540 0.74193-0.24712
  -4   4   9 24.0409  2.4112   1 0.63366-0.92936 0.18501 0.20983 0.75553-0.31043
  -4   4   8 21.7983 2.39574   1 0.60997-0.90602 0.19158 0.20328 0.77311-0.37773
  -4   4   7 352.146 12.9523   1 0.57854-0.87495 0.19927 0.19562 0.79490-0.44923
  -4   4   6 48.0312 3.96963   1 0.53745-0.83421 0.20826 0.18666 0.82085-0.52489
  -4   4   5 34.5183 2.91671   1 0.48436-0.78146 0.21868 0.17626 0.85039-0.60414
  -4   4   4 4.47273 4.51813   1 0.41664-0.71410 0.23062 0.16435 0.88214-0.68560
  -4   4   3 559.818 14.6141   1 0.33179-0.62960 0.24402 0.15097 0.91345-0.76662
  -4   4   2 33.5475 2.24238   1 0.22824-0.52640 0.25857 0.13644 0.94010-0.84299
  -4   4   1 34.8621 3.52984   1 0.10653-0.40504 0.27364 0.12140 0.95651-0.90911
  -4   4   0 31.5784 2.37397   1-0.02951-0.26936 0.28825 0.10681 0.95672-0.95903
  -4   4  -1 233.057 9.40484   1-0.17253-0.12669 0.30131 0.09377 0.93639-0.98842
  -4   4  -2 74.2582 5.90322   1-0.31319 0.01362 0.31190 0.08321 0.89462-0.99636
  -4   4  -3 10.4601 3.68291   1-0.44287 0.14295 0.31956 0.07557 0.83439-0.98584
  -4   4  -4  64.559 5.42705   1-0.55591 0.25564 0.32440 0.07076 0.76122-0.96238
  -4   4  -5 492.041 13.7663   1-0.65023 0.34960 0.32685 0.06834 0.68107-0.93194
  -4   4  -6 56.2977 4.29688   1-0.72647 0.42550 0.32749 0.06772 0.59884-0.89942
  -4   4  -7 13.6312 5.27482   1-0.78677 0.48544 0.32686 0.06838 0.51787-0.86817
  -4   4  -8 26.4338 2.56368   1-0.83373 0.53205 0.32539 0.06987 0.44007-0.84008
  -4   4  -9 141.475 9.04012   1-0.86982 0.56779 0.32339 0.07190 0.36631-0.81603
  -4   4 -10 9.34562 4.42799   1-0.89717 0.59479 0.32107 0.07424 0.29682-0.79626
  -4   4 -11-0.47628 4.49317   1-0.91750 0.61477 0.31858 0.07676 0.23149-0.78063
  -4   4 -12 0.51016  4.7035   1-0.93216 0.62908 0.31599 0.07937 0.16999-0.76885
  -4   4 -13 23.6949 2.62028   1-0.94218 0.63875 0.31337 0.08202 0.11197-0.76054
  -4   4 -14 4.68982 4.14525   1-0.94836 0.64457 0.31072 0.08469 0.05702-0.75530
  -4   4 -15-5.02645 5.89403   1-0.95130 0.64716 0.30809 0.08735 0.00479-0.75278
  -4   5 -14 3.18699 4.89596   1-0.93046 0.62667 0.35936 0.13482 0.06482-0.76315
  -4   5 -13-0.59853 5.64654   1-0.92348 0.62004 0.36200 0.13215 0.12040-0.76902
  -4   5 -12 8.99768   4.705   1-0.91247 0.60938 0.36460 0.12952 0.17905-0.77796
  -4   5 -11 32.9097 3.04232   1-0.89660 0.59386 0.36715 0.12695 0.24114-0.79033
  -4   5 -10-1.99187 5.07829   1-0.87479 0.57240 0.36956 0.12451 0.30697-0.80646
  -4   5  -9 19.9308 2.57936   1-0.84567 0.54363 0.37176 0.12229 0.37679-0.82656
  -4   5  -8 35.0765 2.95597   1-0.80751 0.50583 0.37358 0.12045 0.45059-0.85064
  -4   5  -7 185.318 10.3789   1-0.75822 0.45689 0.37480 0.11920 0.52796-0.87830
  -4   5  -6 12.9996 5.57005   1-0.69545 0.39448 0.37509 0.11888 0.60779-0.90843
  -4   5  -5 14.1014 5.91463   1-0.61689 0.31626 0.37403 0.11992 0.68794-0.93886
  -4   5  -4 32.7694 2.81396   1-0.52089 0.22062 0.37109 0.12284 0.76486-0.96607
  -4   5  -3 297.016 11.6326   1-0.40748 0.10755 0.36576 0.12814 0.83369-0.98519
  -4   5  -2 1.13718 4.59584   1-0.27941-0.02016 0.35770 0.13617 0.88888-0.99067
  -4   5  -1 6.20499 2.12791   1-0.14266-0.15656 0.34695 0.14690 0.92577-0.97784
  -4   5   0 4.12165 4.57374   1-0.00552-0.29334 0.33401 0.15982 0.94232-0.94469
  -4   5   1 272.413 11.1925   1 0.12361-0.42212 0.31978 0.17402 0.94008-0.89273
  -4   5   2 16.7521 2.26682   1 0.23848-0.53665 0.30529 0.18849 0.92342-0.82636
  -4   5   3 15.4528 2.33355   1 0.33605-0.63386 0.29138 0.20237 0.89784-0.75107
  -4   5   4 34.6211 2.71614   1 0.41611-0.71357 0.27859 0.21514 0.86836-0.67188
  -4   5   5 278.359 11.9068   1 0.48022-0.77733 0.26719 0.22651 0.83870-0.59250
  -4   5   6 52.9258 4.49891   1 0.53070-0.82746 0.25721 0.23646 0.81119-0.51528
  -4   5   7 31.8789 2.73034   1 0.56994-0.86635 0.24858 0.24507 0.78707-0.44144
  -4   5   8 27.6064 2.74747   1 0.60006-0.89612 0.24117 0.25245 0.76683-0.37150
  -4   5   9 57.3206 5.47924   1 0.62284-0.91854 0.23482 0.25878 0.75054-0.30550
  -4   5  10 6.46559 4.24938   1 0.63968-0.93503 0.22939 0.26419 0.73800-0.24324
  -4   5  11 3.16861 4.66406   1 0.65168-0.94669 0.22474 0.26881 0.72890-0.18443
  -4   5  12 6.18195 5.30186   1 0.65970-0.95435 0.22078 0.27275 0.72290-0.12872
  -4   5  13 0.59861  6.9034   1 0.66437-0.95867 0.21740 0.27610 0.71965-0.07576
  -4   5  14 2.55025 5.33424   1 0.66619-0.96014 0.21453 0.27895 0.71884-0.02523
  -4   6  12-4.99975 6.24969   1 0.64497-0.93962 0.27104 0.32125 0.71893-0.12479
  -4   6  11 9.46392 5.91495   1 0.63737-0.93237 0.27489 0.31742 0.72420-0.17978
  -4   6  10 6.17362 5.80548   1 0.62590-0.92125 0.27939 0.31295 0.73241-0.23769
  -4   6   9 5.87769 5.37001   1 0.60977-0.90548 0.28464 0.30772 0.74385-0.29885
  -4   6   8 4.08247  4.7324   1 0.58797-0.88403 0.29077 0.30162 0.75880-0.36352
  -4   6   7 56.2094 5.19576   1 0.55920-0.85561 0.29790 0.29452 0.77744-0.43187
  -4   6   6 10.8147 5.62283   1 0.52185-0.81861 0.30616 0.28628 0.79971-0.50385
  -4   6   5 10.4793 4.97024   1 0.47397-0.77108 0.31569 0.27677 0.82517-0.57902
  -4   6   4 3.55925 4.79178   1 0.41339-0.71086 0.32656 0.26593 0.85271-0.65628
  -4   6   3 154.271 9.33834   1 0.33798-0.63580 0.33873 0.25378 0.88028-0.73355
  -4   6   2 27.0012 2.98178   1 0.24622-0.54439 0.35200 0.24054 0.90457-0.80756
  -4   6   1 8.85553 4.38326   1 0.13805-0.43657 0.36589 0.22667 0.92113-0.87383
  -4   6   0 41.0174 3.37833   1 0.01587-0.31474 0.37966 0.21292 0.92489-0.92730
  -4   6  -1 143.907 9.10589   1-0.11504-0.18418 0.39240 0.20022 0.91154-0.96366
  -4   6  -2 15.3735 5.38813   1-0.24722-0.05235 0.40322 0.18942 0.87911-0.98094
  -4   6  -3 7.25473 4.25347   1-0.37284 0.07291 0.41158 0.18109 0.82876-0.98031
  -4   6  -4 9.98569 5.29327   1-0.48578 0.18550 0.41733 0.17536 0.76436-0.96562
  -4   6  -5 93.3444 6.83841   1-0.58274 0.28211 0.42072 0.17199 0.69093-0.94190
  -4   6  -6-0.94646 4.87221   1-0.66307 0.36209 0.42220 0.17054 0.61323-0.91391
  -4   6  -7 3.92273 4.38575   1-0.72791 0.42658 0.42224 0.17052 0.53488-0.88528
  -4   6  -8-9.18105 5.72539   1-0.77925 0.47757 0.42129 0.17150 0.45827-0.85838
  -4   6  -9 37.0067 2.94862   1-0.81929 0.51725 0.41966 0.17315 0.38472-0.83454
  -4   6 -10 11.2343 5.20913   1-0.85004 0.54765 0.41760 0.17524 0.31481-0.81434
  -4   6 -11    0.00 4.81251   1-0.87322 0.57048 0.41527 0.17759 0.24866-0.79791
  -4   6 -12 5.00211 4.92333   1-0.89023 0.58714 0.41278 0.18011 0.18615-0.78511
  -4   7 -10-3.81483 5.61527   1-0.82298 0.52059 0.46516 0.22644 0.32005-0.81964
  -4   7  -9 1.82509 5.05344   1-0.79078 0.48874 0.46707 0.22450 0.38981-0.83968
  -4   7  -8  1.1722 4.83314   1-0.74910 0.44741 0.46850 0.22305 0.46283-0.86299
  -4   7  -7 38.6985 3.07478   1-0.69603 0.39469 0.46919 0.22233 0.53836-0.88880
  -4   7  -6 9.91989 5.05096   1-0.62957 0.32859 0.46881 0.22269 0.61487-0.91561
  -4   7  -5 12.9732 5.12809   1-0.54808 0.24744 0.46694 0.22454 0.68984-0.94086
  -4   7  -4 3.21918 4.91738   1-0.45090 0.15062 0.46314 0.22831 0.75958-0.96089
  -4   7  -3 60.0682 5.01697   1-0.33926 0.03933 0.45703 0.23439 0.81956-0.97116
  -4   7  -2 13.3939 5.43733   1-0.21686-0.08272 0.44848 0.24292 0.86531-0.96720
  -4   7  -1 8.51138  4.2557   1-0.08982-0.20941 0.43768 0.25370 0.89376-0.94593
  -4   7   0 4.76116 5.72221   1 0.03461-0.33349 0.42524 0.26611 0.90443-0.90689
  -4   7   1 70.7075 5.87919   1 0.14983-0.44836 0.41197 0.27936 0.89962-0.85237
  -4   7   2 15.6644 2.77388   1 0.25142-0.54960 0.39870 0.29260 0.88350-0.78653
  -4   7   3-3.61551 4.87266   1 0.33754-0.63536 0.38608 0.30520 0.86066-0.71398
  -4   7   4-2.09019 5.32895   1 0.40842-0.70588 0.37452 0.31673 0.83510-0.63871
  -4   7   5  49.301 3.90915   1 0.46552-0.76263 0.36419 0.32704 0.80972-0.56362
  -4   7   6-6.55959 5.68077   1 0.51080-0.80756 0.35510 0.33610 0.78634-0.49053
  -4   7   7 2.82383  4.9558   1 0.54623-0.84265 0.34721 0.34397 0.76595-0.42042
  -4   7   8    0.00 5.91614   1 0.57359-0.86966 0.34037 0.35078 0.74893-0.35370
  -4   7   9 24.9135 2.86586   1 0.59435-0.89006 0.33449 0.35664 0.73536-0.29041
  -4   7  10 6.99211 5.12475   1 0.60969-0.90505 0.32942 0.36168 0.72506-0.23040
  -4   8   6 9.49724 6.29975   1 0.49743-0.79419 0.40404 0.38593 0.77096-0.47520
  -4   8   5    0.00 4.79919   1 0.45475-0.75187 0.41267 0.37732 0.79223-0.54618
  -4   8   4 0.61023 6.19316   1 0.40108-0.69855 0.42246 0.36755 0.81541-0.61907
  -4   8   3 11.4921 5.95701   1 0.33464-0.63247 0.43342 0.35662 0.83888-0.69226
  -4   8   2 1.21502 6.01403   1 0.25403-0.55221 0.44538 0.34469 0.86010-0.76318
  -4   8   1 1.23021 4.84335   1 0.15889-0.45742 0.45800 0.33209 0.87550-0.82830
  -4   8   0 8.69259 6.68729   1 0.05062-0.34949 0.47073 0.31939 0.88092-0.88343
  -4   8  -1 11.2379 6.66598   1-0.06711-0.23212 0.48281 0.30733 0.87241-0.92463
  -4   8  -2 3.15033  6.6977   1-0.18854-0.11104 0.49348 0.29668 0.84748-0.94941
  -4   8  -3-0.63221 5.09703   1-0.30700 0.00707 0.50215 0.28804 0.80602-0.95766
  -4   8  -4 0.63053 5.16113   1-0.41655 0.11626 0.50853 0.28169 0.75037-0.95173
  -4   8  -5 8.20821 5.16823   1-0.51318 0.21254 0.51268 0.27756 0.68444-0.93552
  -4   8  -6 8.95658 5.27557   1-0.59519 0.29420 0.51491 0.27535 0.61247-0.91325
  -3   8  -7 2.50395 6.25987   1-0.70447 0.47785 0.51656 0.27372 0.48147-0.83144
  -3   8  -6-3.66515  5.1833   1-0.63729 0.41102 0.51703 0.27323 0.56667-0.86692
  -3   8  -5 19.7236 2.87685   1-0.55009 0.32417 0.51582 0.27441 0.65260-0.90314
  -3   8  -4 10.7522 6.20775   1-0.44043 0.21486 0.51215 0.27806 0.73399-0.93482
  -3   8  -3 7.23398 5.11519   1-0.30894 0.08372 0.50529 0.28490 0.80330-0.95442
  -3   8  -2-6.07293 5.43179   1-0.16130-0.06357 0.49487 0.29529 0.85246-0.95386
  -3   8  -1 40.1686 3.80763   1-0.00836-0.21616 0.48130 0.30884 0.87619-0.92789
  -3   8   0 28.6623 3.07221   1 0.13710-0.36126 0.46574 0.32437 0.87495-0.87693
  -3   8   1 13.3569 5.47865   1 0.26503-0.48884 0.44971 0.34038 0.85457-0.80684
  -3   8   2 11.4615 5.31446   1 0.37080-0.59426 0.43446 0.35560 0.82320-0.72576
  -3   8   3  33.443 3.08996   1 0.45455-0.67766 0.42075 0.36929 0.78806-0.64090
  -3   8   4 13.3635 6.49604   1 0.51907-0.74182 0.40885 0.38116 0.75404-0.55718
  -3   8   5 2.95988 5.19456   1 0.56794-0.79035 0.39873 0.39125 0.72383-0.47725
  -3   8   6    0.00 4.92948   1 0.60454-0.82660 0.39021 0.39975 0.69850-0.40221
  -3   8   7 11.8703 5.95977   1 0.63163-0.85333 0.38306 0.40687 0.67827-0.33227
  -3   7  10 9.17785 5.29884   1 0.69494-0.91559 0.31725 0.37385 0.65003-0.15484
  -3   7   9 14.0217 6.71238   1 0.68507-0.90606 0.32162 0.36951 0.65830-0.21282
  -3   7   8 9.52215 5.28422   1 0.67042-0.89177 0.32684 0.36431 0.67067-0.27491
  -3   7   7 3.77212 4.78962   1 0.64970-0.87140 0.33309 0.35808 0.68773-0.34168
  -3   7   6-3.64186 4.90819   1 0.62116-0.84321 0.34058 0.35062 0.71001-0.41367
  -3   7   5 47.6731 4.29467   1 0.58241-0.80482 0.34956 0.34167 0.73782-0.49119
  -3   7   4 -0.4937  5.6507   1 0.53038-0.75313 0.36026 0.33099 0.77095-0.57403
  -3   7   3 4.86527 5.28504   1 0.46127-0.68438 0.37290 0.31837 0.80814-0.66094
  -3   7   2 30.5665 3.05559   1 0.37110-0.59456 0.38749 0.30381 0.84629-0.74879
  -3   7   1 100.195 7.48097   1 0.25690-0.48071 0.40369 0.28763 0.87968-0.83190
  -3   7   0 21.3212 2.79966   1 0.11902-0.34318 0.42060 0.27075 0.90001-0.90194
  -3   7  -1 42.3015 3.36655   1-0.03642-0.18809 0.43673 0.25465 0.89836-0.95000
  -3   7  -2 45.4946  3.4083   1-0.19741-0.02745 0.45042 0.24098 0.86908-0.97043
  -3   7  -3 57.9274 4.69796   1-0.34974 0.12452 0.46053 0.23089 0.81312-0.96419
  -3   7  -4 3.02869  5.3896   1-0.48252 0.25695 0.46684 0.22461 0.73745-0.93823
  -3   7  -5 20.6212 2.76608   1-0.59106 0.36514 0.46990 0.22158 0.65121-0.90170
  -3   7  -6 6.79958  4.2813   1-0.67594 0.44967 0.47057 0.22093 0.56214-0.86235
  -3   7  -7 19.1607 2.73082   1-0.74050 0.51388 0.46969 0.22184 0.47522-0.82514
  -3   7  -8 0.55796 5.14416   1-0.78873 0.56175 0.46786 0.22369 0.39298-0.79261
  -3   7  -9 2.91296 4.47499   1-0.82426 0.59693 0.46550 0.22607 0.31631-0.76565
  -3   7 -10 4.27086 6.19206   1-0.85002 0.62234 0.46288 0.22872 0.24522-0.74428
  -3   6 -13 15.2832 5.83637   1-0.91168 0.68295 0.40651 0.18640 0.05338-0.70152
  -3   6 -12 4.20441 5.13179   1-0.90494 0.67656 0.40928 0.18361 0.10998-0.70841
  -3   6 -11 3.40261 4.60717   1-0.89378 0.66575 0.41208 0.18078 0.17058-0.71930
  -3   6 -10 4.82604 4.45423   1-0.87705 0.64937 0.41488 0.17795 0.23582-0.73483
  -3   6  -9 53.2334 4.41422   1-0.85317 0.62584 0.41761 0.17520 0.30636-0.75565
  -3   6  -8-3.86269 4.82835   1-0.81996 0.59299 0.42014 0.17264 0.38277-0.78235
  -3   6  -7 21.1544 2.63018   1-0.77452 0.54790 0.42225 0.17051 0.46530-0.81517
  -3   6  -6 9.35597 5.06016   1-0.71310 0.48683 0.42353 0.16920 0.55341-0.85357
  -3   6  -5 143.666 9.18247   1-0.63130 0.40538 0.42340 0.16931 0.64508-0.89553
  -3   6  -4 8.46464 4.55835   1-0.52497 0.29940 0.42101 0.17167 0.73577-0.93650
  -3   6  -3 28.0948 2.63553   1-0.39222 0.16701 0.41537 0.17729 0.81775-0.96877
  -3   6  -2 5.97762 5.15913   1-0.23643 0.01157 0.40573 0.18691 0.88099-0.98230
  -3   6  -1 156.748 9.72847   1-0.06811-0.15640 0.39207 0.20054 0.91671-0.96830
  -3   6   0 39.6252 3.34582   1 0.09726-0.32142 0.37548 0.21711 0.92219-0.92407
  -3   6   1 8.77128  2.2492   1 0.24543-0.46924 0.35773 0.23483 0.90252-0.85469
  -3   6   2 1.21593 4.60344   1 0.36852-0.59197 0.34057 0.25197 0.86740-0.76986
  -3   6   3 218.894 10.6962   1 0.46545-0.68855 0.32507 0.26744 0.82632-0.67907
  -3   6   4 0.83237 4.81766   1 0.53931-0.76206 0.31168 0.28081 0.78594-0.58897
  -3   6   5 28.4393 2.55042   1 0.59455-0.81695 0.30038 0.29208 0.74987-0.50319
  -3   6   6 1.77522 4.56925   1 0.63542-0.85747 0.29095 0.30148 0.71958-0.42319
  -3   6   7 116.054 7.39483   1 0.66536-0.88706 0.28313 0.30928 0.69529-0.34918
  -3   6   8-2.90826  5.1753   1 0.68701-0.90835 0.27663 0.31576 0.67663-0.28082
  -3   6   9 4.58369 5.91752   1 0.70229-0.92328 0.27122 0.32115 0.66301-0.21749
  -3   6  10-1.61198 5.81208   1 0.71260-0.93325 0.26671 0.32563 0.65378-0.15854
  -3   6  11 20.5833 3.06467   1 0.71897-0.93926 0.26294 0.32937 0.64831-0.10336
  -3   6  12 7.22283 6.25514   1 0.72213-0.94207 0.25980 0.33248 0.64607-0.05141
  -3   6  13 8.92384 5.48327   1 0.72260-0.94219 0.25719 0.33507 0.64659-0.00222
  -3   5  14 2.45311 5.13105   1 0.73667-0.95590 0.20428 0.28919 0.64975 0.04439
  -3   5  13 17.8184 6.92138   1 0.73834-0.95792 0.20648 0.28702 0.64714-0.00271
  -3   5  12 5.38651   5.053   1 0.73771-0.95765 0.20915 0.28438 0.64699-0.05228
  -3   5  11 7.06396 5.29195   1 0.73437-0.95466 0.21236 0.28119 0.64974-0.10474
  -3   5  10-1.89286 4.82587   1 0.72775-0.94839 0.21621 0.27736 0.65588-0.16059
  -3   5   9 81.2403  6.2335   1 0.71707-0.93806 0.22085 0.27275 0.66602-0.22044
  -3   5   8 7.13246 5.32358   1 0.70124-0.92259 0.22643 0.26719 0.68083-0.28497
  -3   5   7 33.9806 2.83675   1 0.67874-0.90044 0.23317 0.26047 0.70103-0.35488
  -3   5   6  49.433 4.30246   1 0.64746-0.86951 0.24133 0.25234 0.72731-0.43087
  -3   5   5 391.776 12.8662   1 0.60449-0.82689 0.25120 0.24250 0.76009-0.51337
  -3   5   4 6.96341 4.77387   1 0.54597-0.76872 0.26310 0.23062 0.79913-0.60211
  -3   5   3 39.7217 3.08055   1 0.46714-0.69024 0.27727 0.21648 0.84272-0.69542
  -3   5   2  22.001 2.26089   1 0.36307-0.58652 0.29370 0.20007 0.88666-0.78907
  -3   5   1 423.174   13.21   1 0.23061-0.45441 0.31184 0.18196 0.92317-0.87529
  -3   5   0 41.8035 3.52169   1 0.07179-0.29594 0.33037 0.16345 0.94144-0.94327
  -3   5  -1 45.0158 2.80717   1-0.10332-0.12119 0.34731 0.14654 0.93111-0.98266
  -3   5  -2 9.11309 4.05737   1-0.27806 0.05320 0.36076 0.13312 0.88808-0.98934
  -3   5  -3 390.131 12.7473   1-0.43596 0.21075 0.36978 0.12412 0.81721-0.96818
  -3   5  -4 10.5641 4.39816   1-0.56733 0.34176 0.37465 0.11927 0.72912-0.92980
  -3   5  -5 76.0066 5.75877   1-0.67042 0.44451 0.37634 0.11760 0.63452-0.88491
  -3   5  -6 32.3463 2.70031   1-0.74846 0.52219 0.37593 0.11804 0.54085-0.84096
  -3   5  -7 225.964 10.7578   1-0.80634 0.57973 0.37427 0.11973 0.45208-0.80190
  -3   5  -8 -5.0159 4.22151   1-0.84875 0.62179 0.37191 0.12211 0.36972-0.76925
  -3   5  -9 14.2065 5.25291   1-0.87948 0.65216 0.36923 0.12482 0.29392-0.74316
  -3   5 -10 1.89083 5.00267   1-0.90140 0.67372 0.36641 0.12766 0.22420-0.72315
  -3   5 -11 43.0088 3.89681   1-0.91658 0.68855 0.36357 0.13053 0.15985-0.70852
  -3   5 -12 9.14618 5.07559   1-0.92653 0.69815 0.36075 0.13337 0.10015-0.69853
  -3   5 -13 2.29889 4.80848   1-0.93233 0.70360 0.35800 0.13615 0.04441-0.69250
  -3   5 -14-12.2803 6.14019   1-0.93476 0.70568 0.35530 0.13887-0.00796-0.68984
  -3   4 -15 14.5195 5.13342   1-0.95090 0.72147 0.30380 0.09163-0.06619-0.68128
  -3   4 -14 4.50376 4.43283   1-0.95185 0.72278 0.30641 0.08900-0.01751-0.68024
  -3   4 -13 10.4644 2.36577   1-0.95017 0.72145 0.30908 0.08631 0.03395-0.68199
  -3   4 -12 8.26327   5.028   1-0.94533 0.71696 0.31182 0.08354 0.08871-0.68704
  -3   4 -11 20.9734 2.57613   1-0.93662 0.70860 0.31463 0.08071 0.14737-0.69598
  -3   4 -10 6.29628 5.39182   1-0.92303 0.69536 0.31749 0.07781 0.21063-0.70954
  -3   4  -9 94.9065  7.4412   1-0.90314 0.67583 0.32038 0.07490 0.27929-0.72848
  -3   4  -8 63.9796 5.07195   1-0.87498 0.64801 0.32319 0.07207 0.35416-0.75364
  -3   4  -7 84.0512 5.62746   1-0.83577 0.60915 0.32576 0.06947 0.43594-0.78571
  -3   4  -6 93.9571 6.70352   1-0.78174 0.55548 0.32778 0.06743 0.52482-0.82488
  -3   4  -5 457.344 13.0541   1-0.70802 0.48211 0.32872 0.06647 0.61984-0.87018
  -3   4  -4 153.783 7.88003   1-0.60910 0.38354 0.32774 0.06742 0.71772-0.91836
  -3   4  -3 27.7246 2.16792   1-0.48044 0.25524 0.32371 0.07142 0.81152-0.96244
  -3   4  -2 113.553 6.57432   1-0.32194 0.09709 0.31546 0.07965 0.89020-0.99141
  -3   4  -1 45.3745  3.1881   1-0.14193-0.08258 0.30241 0.09268 0.94138-0.99287
  -3   4   0 68.8301 5.44108   1 0.04256-0.26672 0.28527 0.10979 0.95764-0.95942
  -3   4   1-3.60869 3.31951   1 0.21235-0.43615 0.26601 0.12902 0.94163-0.89370
  -3   4   2 96.8547 6.07977   1 0.35473-0.57818 0.24690 0.14811 0.90414-0.80650
  -3   4   3 145.839 7.58981   1 0.46638-0.68948 0.22951 0.16547 0.85745-0.71010
  -3   4   4 97.1787 6.49303   1 0.55042-0.77317 0.21454 0.18042 0.81061-0.61355
  -3   4   5 63.8153 4.76185   1 0.61231-0.83471 0.20202 0.19291 0.76857-0.52180
  -3   4   6 61.3446 5.23128   1 0.65739-0.87943 0.19170 0.20321 0.73329-0.43680
  -3   4   7 312.763 11.6392   1 0.68995-0.91165 0.18323 0.21166 0.70504-0.35884
  -3   4   8 102.492 7.78021   1 0.71323-0.93457 0.17626 0.21860 0.68334-0.28742
  -3   4   9 17.4534 2.26598   1 0.72953-0.95052 0.17051 0.22432 0.66740-0.22177
  -3   4  10 12.6877 2.30413   1 0.74050-0.96113 0.16576 0.22905 0.65643-0.16109
  -3   4  11 23.3866 2.74696   1 0.74729-0.96758 0.16183 0.23296 0.64967-0.10462
  -3   4  12 7.88732  2.2638   1 0.75075-0.97068 0.15856 0.23620 0.64649-0.05172
  -3   4  13-4.18272 4.55801   1 0.75146-0.97104 0.15586 0.23888 0.64632-0.00185
  -3   4  14 -6.7419 5.50474   1 0.74986-0.96909 0.15362 0.24108 0.64872 0.04547
  -3   4  15-4.82665 6.38505   1 0.74627-0.96514 0.15180 0.24288 0.65329 0.09061
  -3   3  16-6.68428 5.40102   1 0.75153-0.97006 0.09976 0.19614 0.65735 0.13631
  -3   3  15-1.68994 5.43239   1 0.75688-0.97576 0.10123 0.19469 0.65094 0.09300
  -3   3  14 19.1169 2.56205   1 0.76047-0.97970 0.10307 0.19288 0.64645 0.04779
  -3   3  13 8.19366 4.22936   1 0.76206-0.98164 0.10532 0.19066 0.64421 0.00032
  -3   3  12 17.3994 2.28878   1 0.76132-0.98125 0.10805 0.18795 0.64462-0.04981
  -3   3  11 0.81967 4.05717   1 0.75782-0.97810 0.11136 0.18466 0.64818-0.10308
  -3   3  10 66.6652 5.37789   1 0.75092-0.97155 0.11536 0.18068 0.65547-0.16008
  -3   3   9 100.424 7.47702   1 0.73975-0.96073 0.12021 0.17586 0.66721-0.22154
  -3   3   8 73.4969  5.0015   1 0.72305-0.94439 0.12610 0.16999 0.68421-0.28825
  -3   3   7 52.2914 4.56416   1 0.69907-0.92076 0.13329 0.16283 0.70738-0.36113
  -3   3   6 237.442 9.01264   1 0.66527-0.88731 0.14208 0.15407 0.73757-0.44104
  -3   3   5 698.684 14.2299   1 0.61809-0.84048 0.15285 0.14332 0.77537-0.52855
  -3   3   4 65.6129 5.13591   1 0.55273-0.77547 0.16599 0.13020 0.82046-0.62335
  -3   3   3  15.002 1.62025   1 0.46319-0.68629 0.18179 0.11443 0.87057-0.72317
  -3   3   2 785.839 13.8163   1 0.34346-0.56690 0.20017 0.09608 0.91989-0.82220
  -3   3   1  18.991 1.57817   1 0.19056-0.41436 0.22026 0.07601 0.95786-0.90988
  -3   3   0 207.793 7.72303   1 0.00955-0.23370 0.24016 0.05614 0.97061-0.97234
  -3   3  -1 13.7749  1.5658   1-0.18375-0.04076 0.25732 0.03900 0.94724-0.99869
  -3   3  -2 558.764 11.7504   1-0.36766 0.14281 0.26978 0.02656 0.88721-0.98837
  -3   3  -3 142.558 6.70948   1-0.52515 0.29995 0.27712 0.01925 0.80075-0.95163
  -3   3  -4 185.998 7.47465   1-0.64980 0.42425 0.28025 0.01614 0.70180-0.90239
  -3   3  -5 36.3118  3.3796   1-0.74373 0.51782 0.28052 0.01590 0.60137-0.85167
  -3   3  -6 251.863 9.07399   1-0.81266 0.58640 0.27909 0.01735 0.50567-0.80568
  -3   3  -7 426.162 12.3359   1-0.86261 0.63600 0.27676 0.01971 0.41721-0.76693
  -3   3  -8 45.2137 4.12449   1-0.89852 0.67156 0.27400 0.02249 0.33642-0.73585
  -3   3  -9 18.3109 2.21107   1-0.92408 0.69676 0.27109 0.02543 0.26277-0.71192
  -3   3 -10 178.252 9.55396   1-0.94192 0.71426 0.26816 0.02838 0.19540-0.69425
  -3   3 -11 36.2082 2.94815   1-0.95392 0.72590 0.26529 0.03128 0.13338-0.68195
  -3   3 -12 3.56101 4.79415   1-0.96138 0.73301 0.26249 0.03411 0.07589-0.67417
  -3   3 -13    0.00 4.57905   1-0.96524 0.73652 0.25978 0.03684 0.02222-0.67021
  -3   3 -14 20.0985 2.62106   1-0.96615 0.73707 0.25715 0.03950-0.02826-0.66945
  -3   3 -15 10.1686 2.41152   1-0.96459 0.73516 0.25458 0.04209-0.07603-0.67138
  -3   3 -16 -4.8734 5.09672   1-0.96091 0.73113 0.25208 0.04462-0.12152-0.67561
  -3   2 -17 10.0396 4.52479   1-0.96538 0.73526 0.20014-0.00218-0.17423-0.67256
  -3   2 -16 14.5146  5.8923   1-0.97133 0.74156 0.20256-0.00462-0.13147-0.66561
  -3   2 -15  4.4071 2.22517   1-0.97550 0.74608 0.20502-0.00711-0.08685-0.66052
  -3   2 -14  10.864  5.2261   1-0.97768 0.74861 0.20753-0.00965-0.04003-0.65763
  -3   2 -13 1.36031 4.22938   1-0.97754 0.74883 0.21012-0.01226 0.00939-0.65733
  -3   2 -12 98.4724 7.65008   1-0.97467 0.74630 0.21280-0.01496 0.06190-0.66013
  -3   2 -11 12.9196 4.33253   1-0.96845 0.74044 0.21557-0.01776 0.11811-0.66663
  -3   2 -10  23.894 2.33279   1-0.95804 0.73038 0.21843-0.02065 0.17873-0.67754
  -3   2  -9  31.208 2.39251   1-0.94223 0.71492 0.22139-0.02363 0.24463-0.69373
  -3   2  -8 92.2665 6.43366   1-0.91928 0.69232 0.22437-0.02664 0.31679-0.71617
  -3   2  -7 56.5072 3.90721   1-0.88671 0.66010 0.22728-0.02957 0.39622-0.74589
  -3   2  -6 33.7065 2.77835   1-0.84097 0.61472 0.22988-0.03220 0.48375-0.78371
  -3   2  -5 48.4851 3.40442   1-0.77715 0.55125 0.23176-0.03410 0.57946-0.82971
  -3   2  -4 294.908 8.44361   1-0.68893 0.46337 0.23218-0.03455 0.68164-0.88217
  -3   2  -3 25.6087 2.16748   1-0.56950 0.34430 0.22997-0.03237 0.78501-0.93583
  -3   2  -2 556.025  10.643   1-0.41470 0.18985 0.22366-0.02608 0.87898-0.98009
  -3   2  -1 199.588 6.52938   1-0.22852 0.00402 0.21200-0.01444 0.94843-0.99983
  -3   2   0 1029.45 14.2737   1-0.02725-0.19690 0.19502 0.00252 0.98011-0.98179
  -3   2   1 26.7498  2.0072   1 0.16513-0.38892 0.17458 0.02292 0.97175-0.92372
  -3   2   2 302.072 7.77373   1 0.32916-0.55260 0.15353 0.04395 0.93394-0.83620
  -3   2   3  3.3617 2.28735   1 0.45755-0.68065 0.13413 0.06333 0.88215-0.73470
  -3   2   4 19.2085 1.72076   1 0.55292-0.77566 0.11747 0.07996 0.82874-0.63158
  -3   2   5 133.379 6.00439   1 0.62188-0.84427 0.10368 0.09373 0.78054-0.53366
  -3   2   6 45.5464 3.76554   1 0.67116-0.89320 0.09245 0.10493 0.74020-0.44361
  -3   2   7 142.616 6.92834   1 0.70614-0.92783 0.08335 0.11400 0.70808-0.36178
  -3   2   8 78.4775 5.87017   1 0.73076-0.95209 0.07597 0.12137 0.68351-0.28749
  -3   2   9 7.88897  3.6392   1 0.74777-0.96875 0.06994 0.12737 0.66550-0.21978
  -3   2  10 53.3223 4.14054   1 0.75907-0.97970 0.06501 0.13228 0.65307-0.15763
  -3   2  11 4.55311  3.4775   1 0.76601-0.98628 0.06095 0.13631 0.64531-0.10016
  -3   2  12  88.528 6.25988   1 0.76949-0.98942 0.05761 0.13962 0.64145-0.04659
  -3   2  13-1.81014 4.47989   1 0.77019-0.98976 0.05486 0.14235 0.64086 0.00372
  -3   2  14 4.92269 5.20969   1 0.76855-0.98778 0.05261 0.14457 0.64301 0.05127
  -3   2  15-0.53448 4.69007   1 0.76492-0.98380 0.05078 0.14638 0.64748 0.09652
  -3   2  16 6.94978 2.54161   1 0.75954-0.97806 0.04931 0.14783 0.65392 0.13979
  -3   2  17  2.5049 5.00981   1 0.75258-0.97075 0.04815 0.14896 0.66202 0.18140
  -3   1  17 7.30991 4.94883   1 0.75792-0.97609-0.00216 0.10051 0.65768 0.18579
  -3   1  16 9.55277 4.73489   1 0.76496-0.98348-0.00103 0.09940 0.64947 0.14429
  -3   1  15-11.3767 5.42362   1 0.77043-0.98930 0.00043 0.09797 0.64296 0.10109
  -3   1  14 45.0956 4.05576   1 0.77415-0.99337 0.00225 0.09617 0.63845 0.05588
  -3   1  13    0.00 3.85427   1 0.77589-0.99546 0.00450 0.09395 0.63632 0.00830
  -3   1  12 48.2877 2.87547   1 0.77529-0.99522 0.00725 0.09122 0.63702-0.04211
  -3   1  11-3.49123 3.66163   1 0.77189-0.99216 0.01061 0.08789 0.64111-0.09591
  -3   1  10 143.703 7.89418   1 0.76499-0.98562 0.01470 0.08382 0.64926-0.15378
  -3   1   9 29.8556 2.57187   1 0.75362-0.97460 0.01970 0.07884 0.66231-0.21654
  -3   1   8  161.08 7.23721   1 0.73638-0.95772 0.02585 0.07272 0.68125-0.28518
  -3   1   7 2.78603 3.21703   1 0.71121-0.93290 0.03343 0.06517 0.70717-0.36082
  -3   1   6 32.4603  2.4708   1 0.67511-0.89714 0.04283 0.05579 0.74121-0.44457
  -3   1   5 42.0192 2.97324   1 0.62372-0.84610 0.05451 0.04413 0.78411-0.53718
  -3   1   4 47.2564 3.70362   1 0.55101-0.77375 0.06897 0.02970 0.83548-0.63827
  -3   1   3 0.46038 2.14295   1 0.44943-0.67252 0.08653 0.01217 0.89223-0.74473
  -3   1   2 1191.25 13.5548   1 0.31172-0.53516 0.10698-0.00826 0.94626-0.84847
  -3   1   1 274.641 6.67178   1 0.13590-0.35970 0.12898-0.03023 0.98316-0.93508
  -3   1   0 150.191 5.18168   1-0.06782-0.15632 0.14981-0.05104 0.98581-0.98744
  -3   1  -1 4.07448 2.22592   1-0.27590 0.05141 0.16638-0.06759 0.94462-0.99597
  -3   1  -2 1172.54 13.5763   1-0.46247 0.23762 0.17705-0.07823 0.86540-0.96646
  -3   1  -3 65.7151 3.76721   1-0.61287 0.38767 0.18223-0.08339 0.76444-0.91521
  -3   1  -4  35.047 2.70993   1-0.72598 0.50043 0.18351-0.08464 0.65755-0.85803
  -3   1  -5 4.47825 2.19198   1-0.80796 0.58205 0.18245-0.08355 0.55447-0.80467
  -3   1  -6 5.80463 2.76584   1-0.86644 0.64019 0.18017-0.08125 0.45941-0.75932
  -3   1  -7 48.6733 3.49977   1-0.90791 0.68131 0.17734-0.07839 0.37330-0.72292
  -3   1  -8 97.1585 5.64946   1-0.93715 0.71020 0.17431-0.07534 0.29555-0.69489
  -3   1  -9 7.74409 3.47749   1-0.95753 0.73022 0.17128-0.07229 0.22512-0.67416
  -3   1 -10 177.039 8.44211   1-0.97134 0.74369 0.16833-0.06931 0.16086-0.65962
  -3   1 -11 3.49836 3.39178   1-0.98020 0.75219 0.16549-0.06644 0.10175-0.65022
  -3   1 -12 46.9175 4.12406   1-0.98519 0.75683 0.16275-0.06368 0.04692-0.64510
  -3   1 -13  0.8431 4.04337   1-0.98710 0.75838 0.16012-0.06103-0.00436-0.64354
  -3   1 -14 53.0586 4.37525   1-0.98646 0.75739 0.15758-0.05847-0.05267-0.64494
  -3   1 -15 6.01851 4.59672   1-0.98366 0.75424 0.15512-0.05597-0.09849-0.64883
  -3   1 -16 5.99358 4.78123   1-0.97898 0.74921 0.15271-0.05354-0.14221-0.65482
  -3   1 -17 4.72366 4.64926   1-0.97263 0.74251 0.15034-0.05115-0.18415-0.66259
  -3   0 -17    0.00 4.29691   1-0.97709 0.74697 0.10023-0.09980-0.19472-0.65198
  -3   0 -16 20.3654  2.5469   1-0.98387 0.75410 0.10255-0.10214-0.15361-0.64337
  -3   0 -15 5.45297 3.17419   1-0.98906 0.75964 0.10491-0.10453-0.11082-0.63645
  -3   0 -14 9.54817 5.16411   1-0.99248 0.76342 0.10732-0.10696-0.06603-0.63153
  -3   0 -13-3.32664 4.28124   1-0.99389 0.76518 0.10980-0.10947-0.01887-0.62897
  -3   0 -12 145.821 8.95505   1-0.99293 0.76457 0.11238-0.11207 0.03111-0.62924
  -3   0 -11 7.90906 3.13282   1-0.98913 0.76113 0.11506-0.11478 0.08450-0.63292
  -3   0 -10 20.7413 2.02516   1-0.98179 0.75413 0.11787-0.11761 0.14199-0.64070
  -3   0  -9-0.28042 2.73319   1-0.96991 0.74261 0.12081-0.12057 0.20447-0.65346
  -3   0  -8    0.00 3.02025   1-0.95205 0.72509 0.12385-0.12365 0.27297-0.67226
  -3   0  -7 1.79831  2.5432   1-0.92607 0.69947 0.12695-0.12677 0.34873-0.69830
  -3   0  -6 63.9181 4.30262   1-0.88886 0.66261 0.12996-0.12981 0.43301-0.73286
  -3   0  -5 0.71119 2.33179   1-0.83582 0.60992 0.13259-0.13245 0.52678-0.77692
  -3   0  -4 4.42129 1.00435   1-0.76048 0.53493 0.13423-0.13413 0.62988-0.83031
  -3   0  -3 1.14389 1.79732   1-0.65464 0.42944 0.13386-0.13378 0.73928-0.89001
  -3   0  -2 767.887 10.5558   1-0.51029 0.28545 0.12987-0.12981 0.84645-0.94746
  -3   0  -1-2.66903 2.09998   1-0.32542 0.10092 0.12039-0.12036 0.93549-0.98679
  -3   0   0 1712.63 15.3287   1-0.11207-0.11207 0.10448-0.10447 0.98732-0.98891
  -3   0   1-2.45948 1.95031   1 0.10275-0.32654 0.08343-0.08345 0.99186-0.94373
  -3   0   2 666.316 9.85529   1 0.29100-0.51444 0.06054-0.06058 0.95681-0.85897
  -3   0   3    0.00 1.92734   1 0.43875-0.66184 0.03899-0.03906 0.90082-0.75327
  -3   0   4 10.1512 1.01081   1 0.54699-0.76972 0.02049-0.02058 0.84073-0.64346
  -3   0   5-3.74057 2.11509   1 0.62361-0.84600 0.00535-0.00547 0.78610-0.53913
  -3   0   6  22.973   1.917   1 0.67713-0.89916-0.00680 0.00665 0.74061-0.44392
  -3   0   7-0.44985 2.56454   1 0.71430-0.93598-0.01649 0.01632 0.70468-0.35828
  -3   0   8 5.78005 2.94147   1 0.73995-0.96127-0.02425 0.02406 0.67746-0.28135
  -3   0   9-5.03389 2.98595   1 0.75734-0.97831-0.03050 0.03028 0.65767-0.21185
  -3   0  10 52.7504 4.46079   1 0.76868-0.98930-0.03556 0.03531 0.64409-0.14855
  -3   0  11 2.40165 3.04947   1 0.77547-0.99575-0.03967 0.03941 0.63563-0.09038
  -3   0  12 153.856 9.01732   1 0.77873-0.99866-0.04303 0.04274 0.63139-0.03643
  -3   0  13 0.82951 3.56788   1 0.77917-0.99874-0.04577 0.04546 0.63065 0.01402
  -3   0  14 20.2577 2.46253   1 0.77729-0.99650-0.04800 0.04766 0.63282 0.06156
  -3   0  15-0.98921 4.63982   1 0.77342-0.99228-0.04980 0.04944 0.63742 0.10668
  -3   0  16 9.14665 5.56551   1 0.76781-0.98633-0.05123 0.05084 0.64406 0.14975
  -3   0  17-1.16759 5.08939   1 0.76066-0.97882-0.05234 0.05193 0.65243 0.19109
  -3  -1  17 2.35686 4.92972   1 0.76077-0.97893-0.10238 0.00320 0.64632 0.19725
  -3  -1  16 10.2667 2.29492   1 0.76809-0.98661-0.10131 0.00215 0.63774 0.15612
  -3  -1  15 2.00066 4.52919   1 0.77388-0.99274-0.09992 0.00078 0.63091 0.11323
  -3  -1  14 52.5272 4.18812   1 0.77794-0.99716-0.09815-0.00096 0.62616 0.06827
  -3  -1  13    0.00 4.11981   1 0.78004-0.99961-0.09595-0.00313 0.62388 0.02084
  -3  -1  12 52.7833 3.95693   1 0.77981-0.99973-0.09323-0.00582 0.62458-0.02957
  -3  -1  11-1.74547 3.64465   1 0.77675-0.99702-0.08988-0.00915 0.62888-0.08359
  -3  -1  10 141.783 8.15515   1 0.77014-0.99076-0.08576-0.01325 0.63756-0.14198
  -3  -1   9 27.3521  2.5667   1 0.75889-0.97987-0.08066-0.01832 0.65159-0.20572
  -3  -1   8 147.618 6.84746   1 0.74144-0.96277-0.07433-0.02463 0.67215-0.27599
  -3  -1   7 8.09768 1.27073   1 0.71541-0.93709-0.06640-0.03253 0.70062-0.35417
  -3  -1   6 29.9553  2.1762   1 0.67724-0.89926-0.05642-0.04248 0.73840-0.44166
  -3  -1   5 43.2583 2.87251   1 0.62158-0.84396-0.04381-0.05507 0.78653-0.53950
  -3  -1   4 38.3655 2.88195   1 0.54084-0.76357-0.02796-0.07090 0.84448-0.64717
  -3  -1   3 2.61515 2.12601   1 0.42543-0.64851-0.00847-0.09036 0.90794-0.76034
  -3  -1   2 1150.20 13.3959   1 0.26682-0.49026 0.01420-0.11300 0.96550-0.86761
  -3  -1   1 267.202 6.70998   1 0.06554-0.28932 0.03792-0.13670 0.99755-0.94937
  -3  -1   0 145.275 4.86975   1-0.15981-0.06433 0.05896-0.15772 0.98420-0.98574
  -3  -1  -1 6.17756 2.05919   1-0.37647 0.15198 0.07394-0.17267 0.92075-0.97200
  -3  -1  -2 1139.87 13.2138   1-0.55741 0.33257 0.08206-0.18077 0.82217-0.92313
  -3  -1  -3 67.0339 3.90206   1-0.69415 0.46896 0.08484-0.18352 0.70984-0.86051
  -3  -1  -4  36.726 2.66277   1-0.79199 0.56645 0.08436-0.18302 0.59902-0.79940
  -3  -1  -5 0.18545 2.27883   1-0.86044 0.63454 0.08219-0.18082 0.49675-0.74685
  -3  -1  -6 4.56451 2.85989   1-0.90803 0.68178 0.07929-0.17790 0.40486-0.70467
  -3  -1  -7 48.1091 3.40673   1-0.94108 0.71448 0.07615-0.17473 0.32282-0.67234
  -3  -1  -8 108.022 5.96064   1-0.96388 0.73693 0.07301-0.17156 0.24930-0.64853
  -3  -1  -9 4.87644 3.43023   1-0.97932 0.75202 0.06997-0.16850 0.18289-0.63183
  -3  -1 -10 162.471  8.2015   1-0.98933 0.76168 0.06707-0.16558 0.12231-0.62096
  -3  -1 -11 1.39943 3.49857   1-0.99522 0.76721 0.06431-0.16279 0.06651-0.61488
  -3  -1 -12 50.6106 3.89471   1-0.99786 0.76950 0.06168-0.16014 0.01462-0.61271
  -3  -1 -13-2.10693 3.88498   1-0.99789 0.76918 0.05917-0.15760-0.03403-0.61377
  -3  -1 -14 50.4544 4.26377   1-0.99572 0.76666 0.05674-0.15515-0.07999-0.61751
  -3  -1 -15 4.50935 3.97687   1-0.99168 0.76227 0.05439-0.15277-0.12372-0.62350
  -3  -1 -16 0.54436 4.83835   1-0.98597 0.75621 0.05209-0.15044-0.16557-0.63136
  -3  -1 -17-3.54052 5.00705   1-0.97876 0.74864 0.04982-0.14815-0.20582-0.64083
  -2  -1 -17 5.15808 4.32697   1-0.96162 0.80622 0.04398-0.14231-0.27765-0.56846
  -2  -1 -16 2.10732 4.59279   1-0.97084 0.81579 0.04591-0.14427-0.24219-0.55422
  -2  -1 -15 2.41468 4.23776   1-0.97891 0.82422 0.04787-0.14626-0.20554-0.54115
  -2  -1 -14 103.346 7.87577   1-0.98578 0.83143 0.04988-0.14829-0.16747-0.52951
  -2  -1 -13-3.22218  3.5113   1-0.99134 0.83734 0.05195-0.15038-0.12768-0.51959
  -2  -1 -12 26.2791 2.27079   1-0.99543 0.84179 0.05411-0.15257-0.08579-0.51177
  -2  -1 -11 11.9359 4.52177   1-0.99782 0.84453 0.05640-0.15489-0.04128-0.50656
  -2  -1 -10 344.113 11.1687   1-0.99818 0.84524 0.05886-0.15737 0.00651-0.50464
  -2  -1  -9 79.7247 5.46972   1-0.99595 0.84336 0.06154-0.16007 0.05848-0.50690
  -2  -1  -8 120.062 6.33855   1-0.99032 0.83808 0.06449-0.16304 0.11589-0.51459
  -2  -1  -7 122.428 5.65031   1-0.97994 0.82805 0.06777-0.16636 0.18046-0.52945
  -2  -1  -6 466.782 9.92354   1-0.96256 0.81103 0.07146-0.17007 0.25463-0.55391
  -2  -1  -5 389.613 8.56773   1-0.93427 0.78309 0.07557-0.17420 0.34181-0.59138
  -2  -1  -4 114.236  4.5357   1-0.88801 0.73718 0.07994-0.17860 0.44650-0.64636
  -2  -1  -3 42.0468 2.98902   1-0.81073 0.66025 0.08395-0.18263 0.57358-0.72373
  -2  -1  -2 4344.74 22.0636   1-0.67938 0.52925 0.08566-0.18437 0.72391-0.82434
  -2  -1  -1 7.26779 0.96427   1-0.46185 0.31207 0.08040-0.17913 0.87998-0.93070
  -2  -1   0 529.431 7.71433   1-0.14791-0.00152 0.06136-0.16012 0.98599-0.98700
  -2  -1   1 80.3455  3.5834   1 0.19272-0.34180 0.02836-0.12715 0.98217-0.93346
  -2  -1   2 2958.10 18.4287   1 0.45845-0.60717-0.00718-0.09162 0.89192-0.79350
  -2  -1   3 525.456 8.34553   1 0.62537-0.77374-0.03591-0.06292 0.78392-0.63580
  -2  -1   4  291.88 6.93525   1 0.72265-0.87067-0.05660-0.04226 0.69402-0.49618
  -2  -1   5 418.131 8.71479   1 0.77936-0.92703-0.07119-0.02769 0.62805-0.38050
  -2  -1   6 257.886 7.54958   1 0.81306-0.96038-0.08163-0.01728 0.58220-0.28494
  -2  -1   7  272.83 8.07481   1 0.83326-0.98022-0.08927-0.00966 0.55155-0.20458
  -2  -1   8  39.076 3.36962   1 0.84510-0.99171-0.09499-0.00396 0.53212-0.13543
  -2  -1   9 12.4955 1.65542   1 0.85146-0.99772-0.09936 0.00037 0.52099-0.07459
  -2  -1  10 420.842 12.1607   1 0.85400-0.99991-0.10272 0.00371 0.51611-0.02000
  -2  -1  11 7.30162 3.60527   1 0.85374-0.99930-0.10533 0.00630 0.51601 0.02981
  -2  -1  12 48.5278 3.66523   1 0.85131-0.99652-0.10736 0.00830 0.51962 0.07591
  -2  -1  13 2.41929 3.82523   1 0.84711-0.99197-0.10893 0.00984 0.52617 0.11909
  -2  -1  14 98.1605 7.81018   1 0.84141-0.98591-0.11011 0.01100 0.53505 0.15991
  -2  -1  15 -3.3839 4.24194   1 0.83438-0.97853-0.11097 0.01184 0.54585 0.19883
  -2  -1  16 1.58098 4.91548   1 0.82614-0.96993-0.11157 0.01241 0.55821 0.23618
  -2  -1  17 1.71855 5.86997   1 0.81675-0.96019-0.11192 0.01274 0.57186 0.27224
  -2   0  18 6.77097 5.40136   1 0.80662-0.94972-0.06198 0.06154 0.59353 0.30023
  -2   0  17-3.97192 5.16942   1 0.81697-0.96042-0.06179 0.06137 0.57916 0.26489
  -2   0  16 23.1768 2.57565   1 0.82620-0.97000-0.06138 0.06098 0.56589 0.22845
  -2   0  15-3.82282 4.77853   1 0.83426-0.97842-0.06073 0.06036 0.55393 0.19069
  -2   0  14 13.5325 4.80185   1 0.84109-0.98559-0.05980 0.05945 0.54355 0.15136
  -2   0  13 2.78237 3.79175   1 0.84655-0.99141-0.05855 0.05823 0.53509 0.11012
  -2   0  12 259.642 10.4888   1 0.85047-0.99568-0.05692 0.05662 0.52896 0.06653
  -2   0  11 0.32575 3.58321   1 0.85258-0.99814-0.05482 0.05455 0.52575 0.02002
  -2   0  10 235.633 9.18664   1 0.85248-0.99839-0.05213 0.05189 0.52620-0.03014
  -2   0   9-4.17728 2.73823   1 0.84952-0.99578-0.04871 0.04849 0.53133-0.08497
  -2   0   8 4.16183 2.40284   1 0.84272-0.98933-0.04430 0.04411 0.54250-0.14586
  -2   0   7-3.24958 2.64809   1 0.83046-0.97742-0.03858 0.03841 0.56162-0.21470
  -2   0   6 1883.37   18.96   1 0.81002-0.95734-0.03102 0.03087 0.59131-0.29409
  -2   0   5 0.60882 1.92526   1 0.77667-0.92434-0.02083 0.02071 0.63505-0.38755
  -2   0   4 56.5718 3.29284   1 0.72193-0.86996-0.00684 0.00674 0.69702-0.49923
  -2   0   3-0.32886 2.01834   1 0.63073-0.77910 0.01262-0.01269 0.78033-0.63225
  -2   0   2 1679.30 12.8956   1 0.47873-0.62745 0.03920-0.03925 0.88043-0.78207
  -2   0   1 2.49821 1.89715   1 0.23998-0.38906 0.07227-0.07229 0.96972-0.92106
  -2   0   0 8265.07  103.40   1-0.07471-0.07471 0.10484-0.10484 0.99107-0.99213
  -2   0  -1-1.69127 2.08856   1-0.38635 0.23657 0.12640-0.12637 0.91083-0.96160
  -2   0  -2 1329.73  11.439   1-0.61989 0.46976 0.13454-0.13448 0.76860-0.86908
  -2   0  -3-3.39472 1.96809   1-0.76873 0.61825 0.13452-0.13444 0.61975-0.76994
  -2   0  -4 33.2056 2.23334   1-0.85894 0.70810 0.13124-0.13114 0.48883-0.68874
  -2   0  -5-4.40891 2.30066   1-0.91385 0.76266 0.12710-0.12697 0.37913-0.62874
  -2   0  -6 1102.72 14.5574   1-0.94786 0.79632 0.12300-0.12285 0.28723-0.58656
  -2   0  -7-3.25198  2.6964   1-0.96911 0.81722 0.11922-0.11904 0.20901-0.55805
  -2   0  -8 26.9199 2.28291   1-0.98218 0.82994 0.11581-0.11561 0.14106-0.53981
  -2   0  -9 3.13166  2.7121   1-0.98973 0.83714 0.11274-0.11251 0.08084-0.52931
  -2   0 -10 174.882 8.15704   1-0.99337 0.84043 0.10994-0.10969 0.02652-0.52470
  -2   0 -11  2.9316 3.52334   1-0.99409 0.84080 0.10737-0.10709-0.02325-0.52465
  -2   0 -12 229.641 10.4172   1-0.99252 0.83888 0.10497-0.10467-0.06943-0.52817
  -2   0 -13-1.19196 3.70594   1-0.98908 0.83508 0.10271-0.10238-0.11277-0.53455
  -2   0 -14 11.7793 4.71899   1-0.98405 0.82970 0.10055-0.10020-0.15381-0.54322
  -2   0 -15 4.77504 3.82003   1-0.97760 0.82290 0.09847-0.09809-0.19297-0.55377
  -2   0 -16 25.9557 2.66762   1-0.96988 0.81483 0.09644-0.09604-0.23058-0.56587
  -2   0 -17  4.5419 4.47037   1-0.96096 0.80556 0.09444-0.09401-0.26691-0.57926
  -2   1 -17    0.00 4.44104   1-0.95749 0.80208 0.14462-0.04543-0.25644-0.58977
  -2   1 -16 3.68936 5.02775   1-0.96612 0.81107 0.14669-0.04752-0.21926-0.57724
  -2   1 -15 6.76771 4.63668   1-0.97349 0.81879 0.14879-0.04965-0.18067-0.56611
  -2   1 -14 87.5639 6.39851   1-0.97950 0.82515 0.15095-0.05184-0.14042-0.55666
  -2   1 -13 3.22686 3.86887   1-0.98399 0.82999 0.15319-0.05410-0.09813-0.54924
  -2   1 -12  28.195 2.32492   1-0.98675 0.83310 0.15555-0.05648-0.05335-0.54430
  -2   1 -11 8.62851 1.97474   1-0.98744 0.83414 0.15804-0.05900-0.00549-0.54245
  -2   1 -10 335.538 11.0552   1-0.98556 0.83262 0.16072-0.06170 0.04624-0.54447
  -2   1  -9 90.1962 5.94267   1-0.98039 0.82779 0.16363-0.06464 0.10289-0.55140
  -2   1  -8 122.988 6.15102   1-0.97073 0.81849 0.16681-0.06785 0.16587-0.56467
  -2   1  -7  133.26 5.96388   1-0.95472 0.80283 0.17031-0.07137 0.23710-0.58619
  -2   1  -6 467.139 9.98277   1-0.92926 0.77772 0.17412-0.07521 0.31917-0.61855
  -2   1  -5 377.261 8.34337   1-0.88906 0.73787 0.17813-0.07924 0.41533-0.66500
  -2   1  -4 96.9972 4.26756   1-0.82501 0.67418 0.18190-0.08303 0.52911-0.72906
  -2   1  -3 32.9628 2.29924   1-0.72177 0.57129 0.18423-0.08539 0.66195-0.81219
  -2   1  -2 4257.87 21.9826   1-0.55704 0.40690 0.18236-0.08355 0.80617-0.90670
  -2   1  -1 6.95917 1.04858   1-0.31266 0.16287 0.17153-0.07274 0.93193-0.98275
  -2   1   0 532.761 7.79011   1-0.00938-0.14005 0.14823-0.04946 0.98874-0.98985
  -2   1   1 86.5063  3.7708   1 0.27951-0.42859 0.11661-0.01787 0.95493-0.90632
  -2   1   2 3131.01 18.8642   1 0.49475-0.64348 0.08588 0.01283 0.86821-0.76990
  -2   1   3 565.966 8.63379   1 0.63379-0.78217 0.06122 0.03747 0.77551-0.62748
  -2   1   4 316.983 7.17661   1 0.71942-0.86744 0.04290 0.05577 0.69830-0.50056
  -2   1   5 429.137  8.9135   1 0.77215-0.91982 0.02949 0.06915 0.64019-0.39273
  -2   1   6 238.674 7.29689   1 0.80500-0.95232 0.01958 0.07904 0.59861-0.30145
  -2   1   7 296.702 8.53894   1 0.82554-0.97251 0.01213 0.08646 0.57003-0.22316
  -2   1   8 40.0316 2.88904   1 0.83810-0.98472 0.00643 0.09214 0.55138-0.15479
  -2   1   9  10.175 3.84313   1 0.84526-0.99153 0.00200 0.09654 0.54031-0.09401
  -2   1  10 433.921 12.5351   1 0.84856-0.99448-0.00147 0.09999 0.53508-0.03907
  -2   1  11 7.30208 3.41726   1 0.84898-0.99455-0.00420 0.10270 0.53440 0.01133
  -2   1  12  47.508 3.73258   1 0.84714-0.99235-0.00636 0.10483 0.53731 0.05813
  -2   1  13-3.22652 4.38113   1 0.84345-0.98831-0.00805 0.10649 0.54310 0.10205
  -2   1  14 83.1469 6.29621   1 0.83819-0.98270-0.00935 0.10777 0.55122 0.14365
  -2   1  15 0.96704 3.41902   1 0.83154-0.97569-0.01033 0.10872 0.56125 0.18333
  -2   1  16 1.05421 4.53435   1 0.82362-0.96742-0.01103 0.10940 0.57286 0.22143
  -2   1  17 8.02156  4.0515   1 0.81451-0.95796-0.01149 0.10983 0.58579 0.25821
  -2   2  17 5.89444 4.25054   1 0.80937-0.95283 0.03897 0.15813 0.59169 0.25226
  -2   2  16 5.43742 5.75442   1 0.81839-0.96220 0.03947 0.15766 0.57905 0.21519
  -2   2  15 2.00151 5.00377   1 0.82621-0.97037 0.04021 0.15695 0.56773 0.17679
  -2   2  14 6.43077 4.40585   1 0.83273-0.97724 0.04123 0.15595 0.55799 0.13682
  -2   2  13 0.84132 4.16432   1 0.83784-0.98270 0.04258 0.15463 0.55015 0.09496
  -2   2  12 71.2169  5.5182   1 0.84133-0.98655 0.04431 0.15292 0.54461 0.05078
  -2   2  11  38.008 2.89198   1 0.84295-0.98852 0.04651 0.15075 0.54190 0.00378
  -2   2  10 46.2768 3.40662   1 0.84228-0.98819 0.04928 0.14801 0.54270-0.04674
  -2   2   9 4.88451  3.4359   1 0.83870-0.98497 0.05277 0.14454 0.54792-0.10167
  -2   2   8 19.2722 1.82013   1 0.83127-0.97789 0.05719 0.14014 0.55875-0.16221
  -2   2   7 716.297 13.6902   1 0.81851-0.96548 0.06284 0.13451 0.57678-0.22996
  -2   2   6 355.937 9.37565   1 0.79801-0.94533 0.07017 0.12722 0.60414-0.30702
  -2   2   5 197.026 6.82117   1 0.76578-0.91346 0.07979 0.11762 0.64349-0.39608
  -2   2   4 359.465 8.36053   1 0.71508-0.86310 0.09262 0.10481 0.69787-0.50018
  -2   2   3 190.118 5.90555   1 0.63461-0.78299 0.10989 0.08757 0.76939-0.62141
  -2   2   2  945.22 12.0799   1 0.50698-0.65571 0.13281 0.06467 0.85516-0.75689
  -2   2   1 260.188 6.56627   1 0.31229-0.46137 0.16136 0.03615 0.93829-0.88973
  -2   2   0 1694.58 16.1008   1 0.04811-0.19755 0.19169 0.00584 0.98050-0.98165
  -2   2  -1 42.4908 2.65733   1-0.24243 0.09264 0.21601-0.01846 0.94397-0.99484
  -2   2  -2 350.655 7.56833   1-0.49239 0.34225 0.22922-0.03164 0.83603-0.93662
  -2   2  -3 64.3488 3.82722   1-0.67069 0.52020 0.23307-0.03547 0.69930-0.84959
  -2   2  -4 25.5715 1.84174   1-0.78660 0.63576 0.23187-0.03423 0.56659-0.76659
  -2   2  -5 916.032 13.8179   1-0.86007 0.70888 0.22862-0.03096 0.44989-0.69960
  -2   2  -6 195.264 7.14943   1-0.90683 0.75528 0.22480-0.02712 0.35004-0.64947
  -2   2  -7 131.932 6.46093   1-0.93682 0.78492 0.22101-0.02331 0.26443-0.61358
  -2   2  -8 133.058 6.70064   1-0.95600 0.80375 0.21746-0.01973 0.19007-0.58893
  -2   2  -9 42.0643 3.49601   1-0.96792 0.81533 0.21419-0.01644 0.12442-0.57298
  -2   2 -10 88.5781 6.52969   1-0.97476 0.82181 0.21119-0.01341 0.06549-0.56377
  -2   2 -11 3.14948 4.15533   1-0.97787 0.82456 0.20841-0.01061 0.01183-0.55982
  -2   2 -12 177.287 9.55252   1-0.97811 0.82446 0.20583-0.00800-0.03769-0.56001
  -2   2 -13 2.10439 3.23284   1-0.97608 0.82208 0.20339-0.00553-0.08389-0.56352
  -2   2 -14 12.8656 4.31035   1-0.97215 0.81780 0.20106-0.00318-0.12742-0.56970
  -2   2 -15 2.00174 4.69448   1-0.96659 0.81188 0.19883-0.00092-0.16877-0.57807
  -2   2 -16 11.9622 4.54924   1-0.95956 0.80451 0.19665 0.00128-0.20831-0.58824
  -2   2 -17  10.027 4.29396   1-0.95121 0.79580 0.19452 0.00343-0.24635-0.59991
  -2   3 -16 6.28651 4.38978   1-0.95018 0.79512 0.24632 0.05038-0.19786-0.59874
  -2   3 -15 11.0988 4.75661   1-0.95686 0.80215 0.24856 0.04811-0.15738-0.58951
  -2   3 -14 25.6946 2.60874   1-0.96198 0.80762 0.25087 0.04577-0.11496-0.58222
  -2   3 -13 11.2411 5.52533   1-0.96533 0.81133 0.25327 0.04335-0.07021-0.57725
  -2   3 -12 5.37585 3.38487   1-0.96661 0.81296 0.25579 0.04080-0.02260-0.57515
  -2   3 -11 14.7577 2.19743   1-0.96538 0.81207 0.25847 0.03810 0.02853-0.57657
  -2   3 -10 69.5594 5.32784   1-0.96096 0.80801 0.26133 0.03522 0.08408-0.58241
  -2   3  -9 133.432 7.47517   1-0.95236 0.79975 0.26440 0.03211 0.14520-0.59381
  -2   3  -8-0.29142 3.62815   1-0.93801 0.78576 0.26773 0.02876 0.21340-0.61230
  -2   3  -7 465.723  11.905   1-0.91545 0.76355 0.27129 0.02518 0.29066-0.63985
  -2   3  -6 293.502 9.22925   1-0.88066 0.72912 0.27499 0.02146 0.37941-0.67889
  -2   3  -5 362.428 9.65868   1-0.82709 0.67590 0.27852 0.01790 0.48222-0.73199
  -2   3  -4 228.541 7.54375   1-0.74417 0.59333 0.28111 0.01529 0.60055-0.80061
  -2   3  -3 162.252 6.37307   1-0.61644 0.46595 0.28104 0.01533 0.73102-0.88137
  -2   3  -2 890.549 13.6464   1-0.42750 0.27736 0.27521 0.02114 0.85793-0.95856
  -2   3  -1 45.5375 3.31019   1-0.17686 0.02708 0.26004 0.03628 0.94786-0.99878
  -2   3   0 21.4664 1.48711   1 0.09809-0.24753 0.23530 0.06099 0.96751-0.96872
  -2   3   1 16.8007 1.45733   1 0.33912-0.48821 0.20645 0.08982 0.92008-0.87157
  -2   3   2 38.1278 3.10517   1 0.51574-0.66448 0.17994 0.11630 0.84117-0.74295
  -2   3   3 412.014  9.6585   1 0.63323-0.78161 0.15860 0.13761 0.76192-0.61398
  -2   3   4 59.0641 4.25168   1 0.70888-0.85691 0.14233 0.15387 0.69574-0.49810
  -2   3   5 501.506 11.1634   1 0.75754-0.90522 0.13005 0.16612 0.64497-0.39762
  -2   3   6 105.053 6.01329   1 0.78903-0.93636 0.12073 0.17541 0.60788-0.31081
  -2   3   7 284.526 9.71201   1 0.80937-0.95635 0.11357 0.18255 0.58186-0.23508
  -2   3   8 33.2408 2.49514   1 0.82222-0.96884 0.10799 0.18811 0.56457-0.16808
  -2   3   9 121.784 7.83515   1 0.82983-0.97610 0.10359 0.19248 0.55411-0.10791
  -2   3  10 241.393 10.3273   1 0.83362-0.97954 0.10009 0.19595 0.54903-0.05311
  -2   3  11 3.03823  4.2967   1 0.83448-0.98005 0.09730 0.19872 0.54821-0.00258
  -2   3  12 6.20022 4.80267   1 0.83304-0.97826 0.09508 0.20092 0.55081 0.04453
  -2   3  13 6.73891 4.60356   1 0.82969-0.97455 0.09332 0.20265 0.55618 0.08888
  -2   3  14 19.8268 2.52465   1 0.82470-0.96921 0.09194 0.20401 0.56382 0.13095
  -2   3  15 3.69776 4.32393   1 0.81827-0.96243 0.09089 0.20503 0.57333 0.17114
  -2   3  16-9.14142 5.99225   1 0.81051-0.95432 0.09011 0.20578 0.58441 0.20977
  -2   3  17 12.9499 4.40384   1 0.80153-0.94499 0.08959 0.20628 0.59681 0.24709
  -2   4  16    0.00 5.97306   1 0.79993-0.94374 0.14090 0.25376 0.58888 0.20526
  -2   4  15 18.1435 6.56333   1 0.80766-0.95183 0.14169 0.25299 0.57799 0.16644
  -2   4  14 5.26677 4.76926   1 0.81405-0.95857 0.14277 0.25194 0.56864 0.12608
  -2   4  13 3.42178 4.50675   1 0.81897-0.96384 0.14417 0.25057 0.56113 0.08387
  -2   4  12 6.80108 3.92661   1 0.82223-0.96745 0.14595 0.24881 0.55585 0.03944
  -2   4  11 12.8951  2.3342   1 0.82355-0.96912 0.14818 0.24660 0.55327-0.00769
  -2   4  10 2.72844 4.06939   1 0.82255-0.96847 0.15097 0.24383 0.55401-0.05814
  -2   4   9 22.1517 2.38358   1 0.81863-0.96491 0.15446 0.24038 0.55885-0.11269
  -2   4   8 36.5254 2.94045   1 0.81093-0.95755 0.15881 0.23604 0.56882-0.17238
  -2   4   7 282.459 10.5264   1 0.79809-0.94507 0.16430 0.23058 0.58525-0.23852
  -2   4   6 5.24361 4.03653   1 0.77802-0.92535 0.17129 0.22361 0.60983-0.31281
  -2   4   5 53.0742 4.31989   1 0.74738-0.89506 0.18030 0.21464 0.64464-0.39733
  -2   4   4  284.24 9.35744   1 0.70078-0.84882 0.19202 0.20294 0.69188-0.49429
  -2   4   3 464.639 11.5464   1 0.62966-0.77804 0.20736 0.18762 0.75301-0.60513
  -2   4   2 4.09597 2.94104   1 0.52129-0.67002 0.22725 0.16776 0.82612-0.72795
  -2   4   1  205.49 7.75975   1 0.36065-0.50974 0.25187 0.14316 0.90045-0.85199
  -2   4   0 132.839 6.70665   1 0.14101-0.29045 0.27913 0.11593 0.95068-0.95193
  -2   4  -1 69.8935 5.17768   1-0.11673-0.03306 0.30378 0.09130 0.94456-0.99553
  -2   4  -2 8.88713 1.33052   1-0.36376 0.21361 0.32046 0.07465 0.87188-0.97256
  -2   4  -3 40.4303 3.48046   1-0.56009 0.40959 0.32816 0.06697 0.75653-0.90692
  -2   4  -4 44.3704 3.20954   1-0.69830 0.54745 0.32960 0.06556 0.63030-0.83041
  -2   4  -5 366.503 10.9662   1-0.79040 0.63921 0.32780 0.06739 0.51175-0.76157
  -2   4  -6 14.9996 1.87134   1-0.85090 0.69936 0.32465 0.07056 0.40682-0.70635
  -2   4  -7 104.213 6.72253   1-0.89067 0.73877 0.32111 0.07412 0.31542-0.66466
  -2   4  -8 116.478 8.07469   1-0.91679 0.76453 0.31759 0.07767 0.23555-0.63450
  -2   4  -9  138.11 8.82546   1-0.93369 0.78109 0.31424 0.08104 0.16497-0.61364
  -2   4 -10 2.72312 4.17173   1-0.94416 0.79120 0.31110 0.08420 0.10178-0.60016
  -2   4 -11 7.55949 4.48407   1-0.94995 0.79665 0.30817 0.08716 0.04443-0.59252
  -2   4 -12 24.0836 2.62192   1-0.95222 0.79857 0.30543 0.08993-0.00827-0.58953
  -2   4 -13 11.2556 5.47138   1-0.95172 0.79771 0.30283 0.09255-0.05723-0.59028
  -2   4 -14 7.38014  4.1508   1-0.94896 0.79460 0.30036 0.09505-0.10317-0.59406
  -2   4 -15 9.64538 5.16904   1-0.94429 0.78958 0.29798 0.09746-0.14663-0.60031
  -2   4 -16 3.04963 5.35209   1-0.93795 0.78288 0.29566 0.09979-0.18804-0.60861
  -2   5 -14 7.50227 3.78428   1-0.93304 0.77868 0.34950 0.14467-0.09222-0.60506
  -2   5 -13 16.7268 5.78632   1-0.93521 0.78120 0.35204 0.14210-0.04514-0.60242
  -2   5 -12  -0.504 4.42259   1-0.93491 0.78125 0.35470 0.13942 0.00512-0.60297
  -2   5 -11 20.8297 2.48802   1-0.93158 0.77827 0.35751 0.13658 0.05930-0.60744
  -2   5 -10 4.84755 3.38497   1-0.92435 0.77139 0.36050 0.13357 0.11835-0.61678
  -2   5  -9 58.4408 4.55715   1-0.91194 0.75933 0.36366 0.13038 0.18347-0.63218
  -2   5  -8-5.04187 4.33614   1-0.89237 0.74012 0.36700 0.12702 0.25618-0.65518
  -2   5  -7  228.42 10.0062   1-0.86258 0.71067 0.37044 0.12355 0.33831-0.68760
  -2   5  -6 67.2866 5.11964   1-0.81773 0.66618 0.37375 0.12022 0.43179-0.73137
  -2   5  -5  160.61 8.51739   1-0.75036 0.59916 0.37642 0.11753 0.53789-0.78775
  -2   5  -4 19.2553 2.14722   1-0.64964 0.49879 0.37734 0.11658 0.65520-0.85535
  -2   5  -3 267.753 10.0611   1-0.50270 0.35221 0.37449 0.11941 0.77538-0.92582
  -2   5  -2 1.57202  3.5985   1-0.30236 0.15222 0.36510 0.12877 0.87816-0.97889
  -2   5  -1  184.63 8.96661   1-0.06246-0.08734 0.34738 0.14646 0.93500-0.98602
  -2   5   0 23.8992 1.98883   1 0.17737-0.32681 0.32319 0.17063 0.93063-0.93193
  -2   5   1 73.9336 4.93871   1 0.37739-0.52648 0.29756 0.19624 0.87944-0.83103
  -2   5   2-1.50672 3.70299   1 0.52378-0.67252 0.27470 0.21907 0.80989-0.71177
  -2   5   3  142.28 7.88956   1 0.62387-0.77226 0.25615 0.23759 0.74261-0.59478
  -2   5   4 3.16681 3.92991   1 0.69072-0.83875 0.24169 0.25203 0.68628-0.48873
  -2   5   5 338.057  11.433   1 0.73524-0.88292 0.23052 0.26318 0.64247-0.39521
  -2   5   6 103.735 7.40047   1 0.76493-0.91227 0.22184 0.27183 0.60998-0.31301
  -2   5   7 94.8593 7.13016   1 0.78462-0.93160 0.21505 0.27860 0.58691-0.24023
  -2   5   8 1.94283 3.90505   1 0.79734-0.94397 0.20967 0.28395 0.57145-0.17505
  -2   5   9 126.213 8.65055   1 0.80506-0.95134 0.20538 0.28822 0.56208-0.11597
  -2   5  10 7.50921  5.0557   1 0.80903-0.95496 0.20193 0.29164 0.55759-0.06177
  -2   5  11  16.461 2.47891   1 0.81011-0.95568 0.19915 0.29440 0.55703-0.01150
  -2   5  12 9.07485 4.62069   1 0.80884-0.95406 0.19691 0.29661 0.55968 0.03556
  -2   5  13 15.6927 2.63813   1 0.80563-0.95050 0.19513 0.29837 0.56494 0.08001
  -2   5  14 9.22313 4.15681   1 0.80073-0.94525 0.19372 0.29975 0.57238 0.12228
  -2   5  15 4.92959 5.30074   1 0.79433-0.93850 0.19264 0.30081 0.58163 0.16275
  -2   6  13 3.59783 5.29586   1 0.78957-0.93444 0.24620 0.34606 0.56755 0.07736
  -2   6  12-0.56532 4.76343   1 0.79280-0.93802 0.24798 0.34431 0.56221 0.03298
  -2   6  11 19.2057 6.40187   1 0.79406-0.93964 0.25020 0.34211 0.55942-0.01394
  -2   6  10 3.52739 4.64585   1 0.79299-0.93892 0.25294 0.33939 0.55970-0.06393
  -2   6   9 7.62431  4.1542   1 0.78903-0.93531 0.25634 0.33601 0.56374-0.11768
  -2   6   8  9.0366 4.60778   1 0.78140-0.92803 0.26056 0.33183 0.57241-0.17606
  -2   6   7 57.4681 4.37317   1 0.76888-0.91587 0.26581 0.32660 0.58680-0.24017
  -2   6   6-2.46972 5.23906   1 0.74969-0.89702 0.27239 0.32004 0.60828-0.31136
  -2   6   5 21.1192  2.3612   1 0.72103-0.86872 0.28072 0.31173 0.63842-0.39122
  -2   6   4 15.6571 2.28011   1 0.67861-0.82665 0.29136 0.30112 0.67887-0.48138
  -2   6   3 204.001 10.0672   1 0.61585-0.76424 0.30498 0.28753 0.73062-0.58284
  -2   6   2 27.9759 2.55646   1 0.52333-0.67207 0.32227 0.27026 0.79235-0.69428
  -2   6   1 44.0581 3.62456   1 0.38974-0.53883 0.34349 0.24907 0.85703-0.80867
  -2   6   0-0.38448 4.08709   1 0.20766-0.35711 0.36750 0.22508 0.90780-0.90916
  -2   6  -1 180.057 9.84996   1-0.01420-0.13560 0.39093 0.20168 0.91999-0.97106
  -2   6  -2 13.2822 5.38478   1-0.24429 0.09414 0.40927 0.18336 0.87715-0.97793
  -2   6  -3   69.32 5.43222   1-0.44534 0.29484 0.42009 0.17257 0.78732-0.93781
  -2   6  -4 9.26911 3.90056   1-0.59894 0.44809 0.42432 0.16836 0.67468-0.87488
  -2   6  -5 91.9544 6.50474   1-0.70739 0.55619 0.42437 0.16834 0.56004-0.80995
  -2   6  -6 13.0932 4.62914   1-0.78137 0.62981 0.42227 0.17047 0.45379-0.75342
  -2   6  -7 32.6471 2.83348   1-0.83128 0.67937 0.41925 0.17351 0.35891-0.70825
  -2   6  -8 6.75844 4.48304   1-0.86481 0.71255 0.41595 0.17684 0.27495-0.67400
  -2   6  -9 39.1291 3.51744   1-0.88710 0.73449 0.41265 0.18016 0.20038-0.64914
  -2   6 -10   5.528  4.5784   1-0.90151 0.74855 0.40947 0.18336 0.13352-0.63200
  -2   6 -11 13.3098 4.54876   1-0.91021 0.75690 0.40646 0.18640 0.07292-0.62110
  -2   6 -12 1.12982 5.05272   1-0.91463 0.76097 0.40360 0.18929 0.01735-0.61525
  -2   6 -13 5.39998 5.96991   1-0.91573 0.76172 0.40088 0.19203-0.03413-0.61348
  -2   7 -11 19.5854 2.96339   1-0.88581 0.73249 0.45497 0.23665 0.08500-0.63323
  -2   7 -10 14.9297 5.32508   1-0.87562 0.72266 0.45801 0.23359 0.14699-0.64552
  -2   7  -9 4.37883 5.74069   1-0.85920 0.70659 0.46116 0.23041 0.21535-0.66416
  -2   7  -8  4.7049 5.04138   1-0.83416 0.68190 0.46438 0.22717 0.29144-0.69055
  -2   7  -7 27.5792 3.09786   1-0.79691 0.64500 0.46750 0.22403 0.37674-0.72613
  -2   7  -6 7.26057 5.09966   1-0.74208 0.59052 0.47015 0.22135 0.47230-0.77198
  -2   7  -5 39.6616 2.99725   1-0.66197 0.51077 0.47161 0.21986 0.57764-0.82761
  -2   7  -4  5.1046  3.9102   1-0.54697 0.39612 0.47057 0.22088 0.68827-0.88852
  -2   7  -3 56.8794 4.19778   1-0.38900 0.23850 0.46504 0.22638 0.79225-0.94279
  -2   7  -2 56.3507  4.6829   1-0.19025 0.04010 0.45308 0.23832 0.86934-0.97017
  -2   7  -1 51.1265  3.2528   1 0.02805-0.17785 0.43451 0.25687 0.90019-0.95131
  -2   7   0 1.84876 4.62189   1 0.23231-0.38176 0.41204 0.27931 0.88247-0.88387
  -2   7   1 150.397 9.30343   1 0.39797-0.54707 0.38962 0.30170 0.83314-0.78484
  -2   7   2 51.9098 3.75274   1 0.51999-0.66873 0.36994 0.32136 0.77337-0.67535
  -2   7   3 38.9855 3.73842   1 0.60551-0.75390 0.35382 0.33745 0.71694-0.56921
  -2   7   4-0.45789 4.46302   1 0.66435-0.81239 0.34102 0.35023 0.66959-0.47215
  -2   7   5 84.6975 7.00037   1 0.70465-0.85234 0.33092 0.36030 0.63245-0.38530
  -2   7   6 11.6559 4.60741   1 0.73218-0.87952 0.32293 0.36826 0.60468-0.30781
  -2   7   7 22.4966 2.88189   1 0.75078-0.89777 0.31658 0.37459 0.58487-0.23829
  -2   7   8 1.04981  5.0347   1 0.76298-0.90962 0.31148 0.37967 0.57164-0.17534
  -2   7   9 16.4758 6.85941   1 0.77046-0.91674 0.30737 0.38376 0.56377-0.11776
  -2   7  10 6.33765 6.12456   1 0.77432-0.92025 0.30403 0.38706 0.56027-0.06456
  -2   7  11 6.05199 6.05199   1 0.77532-0.92090 0.30133 0.38974 0.56036-0.01493
  -2   8   8 10.3287 5.92184   1 0.74197-0.88861 0.36244 0.42747 0.56905-0.17281
  -2   8   7 12.9076 6.53331   1 0.73018-0.87717 0.36737 0.42257 0.58103-0.23450
  -2   8   6 9.10783 4.55392   1 0.71228-0.85962 0.37348 0.41648 0.59910-0.30228
  -2   8   5-2.77279 5.78976   1 0.68597-0.83366 0.38110 0.40888 0.62448-0.37737
  -2   8   4 10.8439 5.52934   1 0.64781-0.79585 0.39067 0.39934 0.65836-0.46097
  -2   8   3 39.3686  3.3682   1 0.59276-0.74115 0.40269 0.38734 0.70144-0.55376
  -2   8   2-0.53051 5.17083   1 0.51376-0.66251 0.41770 0.37236 0.75278-0.65481
  -2   8   1 5.33328 6.21961   1 0.40230-0.55140 0.43593 0.35416 0.80766-0.75940
  -2   8   0 20.8476 2.88763   1 0.25168-0.40113 0.45679 0.33332 0.85476-0.85621
  -2   8  -1 58.4802 4.89946   1 0.06440-0.21420 0.47815 0.31199 0.87611-0.92727
  -2   8  -2 6.86148 5.24054   1-0.14079-0.00936 0.49662 0.29354 0.85521-0.95609
  -2   8  -3 16.7015 5.94411   1-0.33457 0.18406 0.50941 0.28077 0.79018-0.94077
  -2   8  -4 10.6781 2.61233   1-0.49452 0.34366 0.51611 0.27410 0.69558-0.89588
  -2   8  -5 7.80957 6.00797   1-0.61464 0.46343 0.51816 0.27208 0.59015-0.84016
  -2   8  -6 1.70675 4.92696   1-0.70019 0.54863 0.51738 0.27288 0.48678-0.78651
  -2   8  -7 8.74258 4.40033   1-0.75965 0.60774 0.51514 0.27514 0.39133-0.74077
  -2   8  -8  9.6699 5.26877   1-0.80049 0.64823 0.51226 0.27805 0.30524-0.70439
  -2   9  -2 23.6218 3.42104   1-0.09626-0.05389 0.53996 0.34896 0.83519-0.93612
  -2   9  -1 2.67467 5.59449   1 0.09500-0.24481 0.52188 0.36702 0.84810-0.89932
  -2   9   0  1.9319  5.7957   1 0.26606-0.41552 0.50173 0.38715 0.82470-0.82620
  -2   9   1 14.4502 5.92709   1 0.40286-0.55196 0.48238 0.40647 0.78041-0.73220
  -2   9   2 30.9642 3.66583   1 0.50460-0.65335 0.46552 0.42330 0.73041-0.63248
  -1   9   3 4.92203 6.27438   1 0.72046-0.79414 0.42813 0.46066 0.55042-0.40226
  -1   9   2 1.82663 6.41494   1 0.66641-0.74044 0.44132 0.44750 0.60541-0.50696
  -1   9   1 15.4116  2.8293   1 0.57754-0.65193 0.45951 0.42934 0.67859-0.62985
  -1   9   0 -3.7044 5.85718   1 0.43227-0.50701 0.48391 0.40496 0.76369-0.76467
  -1   9  -1 -1.9493  6.8457   1 0.21094-0.28603 0.51334 0.37555 0.83306-0.88375
  -1   9  -2 20.9947 3.45046   1-0.06933-0.00612 0.54108 0.34784 0.83733-0.93773
  -1   9  -3 9.58031 6.90847   1-0.33732 0.26153 0.55859 0.33036 0.75508-0.90519
  -1   8  -8 5.95154 6.62735   1-0.84470 0.76715 0.50518 0.28513 0.17069-0.56931
  -1   8  -7 6.25271 2.74576   1-0.82103 0.74383 0.50910 0.28118 0.25228-0.60119
  -1   8  -6    0.00 5.60367   1-0.78132 0.70447 0.51325 0.27701 0.34937-0.64857
  -1   8  -5 27.0284 2.81465   1-0.71437 0.63788 0.51708 0.27315 0.46619-0.71567
  -1   8  -4 16.1204 2.74933   1-0.60060 0.52446 0.51899 0.27122 0.60371-0.80349
  -1   8  -3 36.3151  3.1793   1-0.41235 0.33656 0.51508 0.27510 0.74825-0.89832
  -1   8  -2 5.03597 5.21916   1-0.13733 0.06189 0.49946 0.29070 0.85414-0.95449
  -1   8  -1 59.1128 4.78579   1 0.17155-0.24664 0.47094 0.31920 0.86628-0.91692
  -1   8   0 58.5741 4.87918   1 0.42355-0.49829 0.43864 0.35147 0.79534-0.79626
  -1   8   1 29.9346 3.08698   1 0.58755-0.66194 0.41157 0.37851 0.70062-0.65184
  -1   8   2 14.9372 5.47535   1 0.68526-0.75929 0.39168 0.39838 0.61863-0.52013
  -1   8   3  90.421 6.93805   1 0.74309-0.81678 0.37751 0.41252 0.55757-0.40936
  -1   8   4 33.1108 3.60704   1 0.77797-0.85130 0.36732 0.42269 0.51504-0.31712
  -1   8   5 9.77992 5.15447   1 0.79927-0.87225 0.35983 0.43015 0.48679-0.23915
  -1   8   6 12.8529  5.6161   1 0.81214-0.88476 0.35422 0.43574 0.46918-0.17183
  -1   8   7 21.5557  2.9146   1 0.81946-0.89174 0.34992 0.44001 0.45950-0.11244
  -1   8   8 2.39464 7.28302   1 0.82292-0.89485 0.34660 0.44331 0.45580-0.05903
  -1   7  11 13.6731  4.7929   1 0.84038-0.91125 0.28872 0.40235 0.46447 0.08149
  -1   7  10    0.00 5.71421   1 0.84381-0.91502 0.29027 0.40082 0.45716 0.03909
  -1   7   9 11.0667 6.11181   1 0.84547-0.91704 0.29229 0.39883 0.45275-0.00621
  -1   7   8 1.58717 5.42124   1 0.84494-0.91687 0.29488 0.39626 0.45202-0.05520
  -1   7   7  3.0407 6.08141   1 0.84159-0.91387 0.29823 0.39294 0.45609-0.10898
  -1   7   6-5.84833  5.0648   1 0.83435-0.90698 0.30259 0.38860 0.46647-0.16907
  -1   7   5 3.76891  6.0332   1 0.82145-0.89442 0.30835 0.38287 0.48536-0.23768
  -1   7   4 4.58315 5.34482   1 0.79974-0.87306 0.31611 0.37514 0.51586-0.31789
  -1   7   3 54.6871 4.58229   1 0.76347-0.83715 0.32683 0.36444 0.56225-0.41399
  -1   7   2 10.1492 4.43471   1 0.70177-0.77580 0.34201 0.34928 0.62970-0.53115
  -1   7   1 73.3237 5.82174   1 0.59423-0.66861 0.36379 0.32753 0.72131-0.67248
  -1   7   0 6.28098 4.01277   1 0.40839-0.48312 0.39385 0.29750 0.82614-0.82701
  -1   7  -1 111.868 7.53776   1 0.12134-0.19643 0.42908 0.26229 0.89570-0.94629
  -1   7  -2 11.7598 5.04438   1-0.21473 0.13929 0.45761 0.23378 0.86107-0.96137
  -1   7  -3  46.917 3.94508   1-0.48968 0.41389 0.47060 0.22082 0.73028-0.88030
  -1   7  -4 13.7484 5.83292   1-0.66405 0.58791 0.47213 0.21931 0.57483-0.77456
  -1   7  -5 36.8527 3.06646   1-0.76464 0.68815 0.46897 0.22250 0.43639-0.68583
  -1   7  -6 0.96906  4.7966   1-0.82239 0.74555 0.46462 0.22688 0.32232-0.62146
  -1   7  -7 7.56054  5.0151   1-0.85612 0.77892 0.46031 0.23121 0.22866-0.57753
  -1   7  -8  13.145  5.9255   1-0.87589 0.79835 0.45638 0.23516 0.15026-0.54883
  -1   7  -9  11.009 5.27974   1-0.88709 0.80919 0.45288 0.23869 0.08297-0.53126
  -1   7 -10 9.24681 4.83527   1-0.89266 0.81441 0.44974 0.24185 0.02383-0.52183
  -1   7 -11 6.08099 5.50657   1-0.89431 0.81571 0.44690 0.24472-0.02923-0.51848
  -1   6 -13   28.14 3.18233   1-0.91061 0.83131 0.39310 0.19981-0.13423-0.51285
  -1   6 -12-0.56784 6.03621   1-0.91465 0.83570 0.39543 0.19745-0.09075-0.50662
  -1   6 -11 12.7196 2.60169   1-0.91667 0.83807 0.39793 0.19493-0.04397-0.50369
  -1   6 -10-4.03393 5.19148   1-0.91614 0.83789 0.40065 0.19218 0.00709-0.50503
  -1   6  -9 66.9171 5.43563   1-0.91220 0.83430 0.40367 0.18913 0.06379-0.51202
  -1   6  -8 49.1121 3.55128   1-0.90342 0.82588 0.40708 0.18570 0.12810-0.52662
  -1   6  -7 58.0404 3.92546   1-0.88730 0.81011 0.41094 0.18181 0.20291-0.55172
  -1   6  -6 6.54863 4.21389   1-0.85927 0.78243 0.41531 0.17742 0.29237-0.59147
  -1   6  -5 200.622  10.036   1-0.81053 0.73404 0.42002 0.17269 0.40226-0.65165
  -1   6  -4  37.368 3.54944   1-0.72382 0.64768 0.42420 0.16848 0.53886-0.73853
  -1   6  -3 118.669 7.87916   1-0.56714 0.49135 0.42497 0.16769 0.70129-0.85125
  -1   6  -2-2.66251 4.54843   1-0.30047 0.22504 0.41527 0.17736 0.85629-0.95654
  -1   6  -1 279.277 11.7336   1 0.05890-0.13398 0.38777 0.20484 0.92007-0.97061
  -1   6   0 51.7842 4.04109   1 0.38577-0.46050 0.34964 0.24294 0.85630-0.85713
  -1   6   1 75.2259 5.69547   1 0.59749-0.67187 0.31619 0.27636 0.74095-0.69206
  -1   6   2 2.18082 4.17597   1 0.71610-0.79013 0.29232 0.30021 0.63873-0.54013
  -1   6   3 348.583 12.3103   1 0.78179-0.85546 0.27607 0.31644 0.56447-0.41616
  -1   6   4 38.0027 3.46448   1 0.81927-0.89260 0.26483 0.32765 0.51422-0.31619
  -1   6   5 61.1675 4.52535   1 0.84121-0.91418 0.25683 0.33563 0.48162-0.23388
  -1   6   6 21.1219 2.39662   1 0.85400-0.92662 0.25097 0.34147 0.46163-0.16418
  -1   6   7  205.78 11.0578   1 0.86103-0.93330 0.24657 0.34584 0.45072-0.10357
  -1   6   8 39.4416 3.41792   1 0.86418-0.93609 0.24322 0.34916 0.44647-0.04960
  -1   6   9 17.7174 6.44228   1 0.86453-0.93610 0.24064 0.35172 0.44720-0.00061
  -1   6  10 5.06231 4.74886   1 0.86275-0.93396 0.23865 0.35368 0.45173 0.04457
  -1   6  11 44.9129 3.50378   1 0.85925-0.93011 0.23712 0.35518 0.45921 0.08680
  -1   6  12 10.8091 5.60301   1 0.85429-0.92481 0.23597 0.35631 0.46904 0.12668
  -1   6  13-0.60412 6.24898   1 0.84805-0.91821 0.23513 0.35712 0.48074 0.16469
  -1   5  15-1.24272 5.62667   1 0.84808-0.91754 0.18287 0.31057 0.50319 0.24172
  -1   5  14-1.16096  5.0605   1 0.85656-0.92636 0.18319 0.31028 0.48839 0.20681
  -1   5  13 11.9276 4.90952   1 0.86397-0.93412 0.18373 0.30977 0.47483 0.17065
  -1   5  12  6.5831 4.32661   1 0.87024-0.94075 0.18453 0.30899 0.46281 0.13296
  -1   5  11  7.5705 4.58742   1 0.87527-0.94613 0.18564 0.30791 0.45266 0.09339
  -1   5  10  3.0975 3.93302   1 0.87889-0.95011 0.18712 0.30645 0.44488 0.05146
  -1   5   9 13.2624 2.32267   1 0.88085-0.95242 0.18907 0.30453 0.44010 0.00653
  -1   5   8 5.44629 4.50324   1 0.88074-0.95266 0.19161 0.30201 0.43922-0.04230
  -1   5   7 154.306 8.92676   1 0.87789-0.95016 0.19494 0.29871 0.44348-0.09627
  -1   5   6 14.7186 2.13273   1 0.87119-0.94381 0.19934 0.29433 0.45470-0.15720
  -1   5   5 151.495 8.67554   1 0.85868-0.93165 0.20527 0.28842 0.47557-0.22778
  -1   5   4 2.50374 3.45684   1 0.83672-0.91004 0.21348 0.28024 0.51009-0.31202
  -1   5   3 60.5565 4.49411   1 0.79820-0.87187 0.22521 0.26853 0.56422-0.41586
  -1   5   2 32.5125 2.49672   1 0.72840-0.80242 0.24260 0.25117 0.64577-0.54712
  -1   5   1 1.16533 3.75355   1 0.59711-0.67149 0.26884 0.22496 0.75983-0.71089
  -1   5   0 43.9714 3.51393   1 0.35426-0.42899 0.30616 0.18766 0.88593-0.88671
  -1   5  -1 29.5641 2.41873   1-0.01719-0.05789 0.34691 0.14693 0.93742-0.98791
  -1   5  -2 5.46093 3.71569   1-0.39262 0.31718 0.37207 0.12180 0.83810-0.93830
  -1   5  -3 6.65797 3.96902   1-0.64236 0.56657 0.37804 0.11585 0.66194-0.81185
  -1   5  -4-1.24454 3.43659   1-0.77876 0.70262 0.37523 0.11869 0.49704-0.69666
  -1   5  -5  338.00 11.8237   1-0.85161 0.77513 0.37029 0.12366 0.36481-0.61415
  -1   5  -6 2.40206 3.67988   1-0.89181 0.81498 0.36540 0.12857 0.26028-0.55933
  -1   5  -7 87.2097 6.95175   1-0.91457 0.83738 0.36107 0.13292 0.17557-0.52433
  -1   5  -8 8.24375 2.22607   1-0.92733 0.84978 0.35732 0.13670 0.10466-0.50314
  -1   5  -9 87.3965 5.98351   1-0.93388 0.85599 0.35405 0.13999 0.04349-0.49167
  -1   5 -10-6.17272 4.66613   1-0.93632 0.85807 0.35117 0.14290-0.01067-0.48723
  -1   5 -11 11.8015 5.19268   1-0.93580 0.85721 0.34857 0.14552-0.05964-0.48797
  -1   5 -12 5.05114 4.40348   1-0.93305 0.85410 0.34619 0.14793-0.10469-0.49263
  -1   5 -13 8.11213 6.28363   1-0.92850 0.84920 0.34397 0.15017-0.14672-0.50032
  -1   5 -14    0.00 4.25562   1-0.92242 0.84277 0.34187 0.15230-0.18637-0.51037
  -1   5 -15 1.85963  5.5789   1-0.91500 0.83499 0.33984 0.15435-0.22414-0.52232
  -1   4 -16   11.66 5.02326   1-0.92044 0.84009 0.28870 0.10676-0.27019-0.52593
  -1   4 -15 11.3902 5.97306   1-0.92925 0.84925 0.29058 0.10485-0.23491-0.51150
  -1   4 -14  11.617 4.95348   1-0.93691 0.85726 0.29250 0.10290-0.19823-0.49846
  -1   4 -13 11.2564 5.47175   1-0.94333 0.86403 0.29450 0.10088-0.15984-0.48715
  -1   4 -12 2.26673 4.94542   1-0.94837 0.86942 0.29661 0.09875-0.11929-0.47798
  -1   4 -11 14.6895 4.91245   1-0.95180 0.87321 0.29886 0.09647-0.07600-0.47156
  -1   4 -10 10.4815 4.30536   1-0.95327 0.87503 0.30132 0.09399-0.02915-0.46870
  -1   4  -9 97.5904 7.62795   1-0.95221 0.87432 0.30405 0.09123 0.02240-0.47054
  -1   4  -8 151.951 8.34061   1-0.94767 0.87013 0.30715 0.08810 0.08033-0.47876
  -1   4  -7 76.8336 6.00679   1-0.93795 0.86077 0.31074 0.08449 0.14716-0.49588
  -1   4  -6 70.1232 4.88052   1-0.91997 0.84314 0.31494 0.08026 0.22673-0.52573
  -1   4  -5 798.955 15.5812   1-0.88761 0.81113 0.31986 0.07532 0.32500-0.57428
  -1   4  -4 303.337  9.4866   1-0.82800 0.75186 0.32528 0.06987 0.45073-0.65030
  -1   4  -3 29.0428 2.37702   1-0.71308 0.63730 0.32976 0.06537 0.61348-0.76335
  -1   4  -2 329.835 9.75636   1-0.48820 0.41277 0.32762 0.06748 0.80527-0.90542
  -1   4  -1 203.139 7.69163   1-0.10793 0.03285 0.30630 0.08878 0.94486-0.99530
  -1   4   0 4.70849 2.84464   1 0.31185-0.38657 0.26357 0.13148 0.91489-0.91562
  -1   4   1 26.5651 1.75065   1 0.59274-0.66712 0.22179 0.17324 0.77831-0.72932
  -1   4   2 103.773 5.62812   1 0.73879-0.81282 0.19284 0.20216 0.65086-0.55216
  -1   4   3 151.045 6.75376   1 0.81285-0.88652 0.17425 0.22073 0.56144-0.41303
  -1   4   4 67.9512 5.20761   1 0.85218-0.92550 0.16203 0.23293 0.50345-0.30533
  -1   4   5 148.926 7.62278   1 0.87393-0.94690 0.15366 0.24127 0.46720-0.21937
  -1   4   6 9.77266 3.56692   1 0.88600-0.95862 0.14770 0.24721 0.44570-0.14815
  -1   4   7  463.35 12.7833   1 0.89226-0.96452 0.14333 0.25155 0.43439-0.08713
  -1   4   8 222.963 10.0577   1 0.89473-0.96664 0.14005 0.25480 0.43032-0.03335
  -1   4   9 10.4472 4.57102   1 0.89454-0.96610 0.13757 0.25726 0.43153 0.01515
  -1   4  10 30.5304 2.66996   1 0.89234-0.96355 0.13569 0.25912 0.43670 0.05969
  -1   4  11 83.5555 6.16852   1 0.88855-0.95940 0.13426 0.26052 0.44490 0.10121
  -1   4  12 28.1755 2.64695   1 0.88340-0.95390 0.13321 0.26155 0.45546 0.14036
  -1   4  13    0.00 3.98729   1 0.87705-0.94721 0.13246 0.26227 0.46789 0.17764
  -1   4  14 1.05922 4.73701   1 0.86961-0.93941 0.13196 0.26274 0.48184 0.21340
  -1   4  15 10.2761 6.09546   1 0.86114-0.93059 0.13169 0.26299 0.49702 0.24793
  -1   4  16    0.00 4.99404   1 0.85167-0.92077 0.13161 0.26305 0.51322 0.28145
  -1   3  17 9.32854 5.59713   1 0.85149-0.92023 0.08076 0.21510 0.52408 0.32035
  -1   3  16-4.02802 4.63928   1 0.86191-0.93101 0.08063 0.21527 0.50664 0.28807
  -1   3  15    0.00 5.67304   1 0.87138-0.94083 0.08066 0.21526 0.49003 0.25498
  -1   3  14 14.6889 4.94502   1 0.87989-0.94969 0.08089 0.21506 0.47441 0.22088
  -1   3  13 5.85442 4.95373   1 0.88740-0.95755 0.08133 0.21464 0.46000 0.18558
  -1   3  12 7.02772 4.39445   1 0.89385-0.96435 0.08202 0.21397 0.44707 0.14880
  -1   3  11 9.09194 5.33063   1 0.89915-0.97001 0.08301 0.21301 0.43599 0.11017
  -1   3  10 14.5542 4.87607   1 0.90316-0.97437 0.08435 0.21169 0.42726 0.06919
  -1   3   9 167.395 7.98651   1 0.90564-0.97720 0.08616 0.20991 0.42155 0.02518
  -1   3   8 35.6408  3.2999   1 0.90620-0.97811 0.08855 0.20754 0.41983-0.02281
  -1   3   7 350.355 10.5185   1 0.90419-0.97645 0.09174 0.20438 0.42350-0.07619
  -1   3   6 7.16956 2.98493   1 0.89850-0.97111 0.09604 0.20010 0.43463-0.13704
  -1   3   5  763.06  13.562   1 0.88704-0.96001 0.10199 0.19418 0.45649-0.20860
  -1   3   4 133.391 5.94265   1 0.86574-0.93905 0.11047 0.18572 0.49420-0.29603
  -1   3   3 286.173 7.79176   1 0.82586-0.89953 0.12314 0.17307 0.55602-0.40756
  -1   3   2 123.652 5.39441   1 0.74740-0.82142 0.14303 0.15321 0.65399-0.55525
  -1   3   1 7.29859 2.73162   1 0.58380-0.65817 0.17515 0.12112 0.79680-0.74776
  -1   3   0 165.495 5.98552   1 0.25573-0.33045 0.22205 0.07424 0.94257-0.94325
  -1   3  -1 58.2956 3.88453   1-0.21335 0.13828 0.26552 0.03080 0.93854-0.98893
  -1   3  -2  150.31 5.73298   1-0.58340 0.50797 0.28157 0.01477 0.75754-0.85764
  -1   3  -3 362.065 8.75595   1-0.77732 0.70155 0.28012 0.01625 0.55765-0.70747
  -1   3  -4 690.507 12.3821   1-0.87094 0.79482 0.27445 0.02194 0.40130-0.60083
  -1   3  -5  667.40 12.8265   1-0.91839 0.84191 0.26882 0.02760 0.28371-0.53295
  -1   3  -6 6.88986 2.90005   1-0.94375 0.86691 0.26401 0.03243 0.19232-0.49127
  -1   3  -7 497.957 12.2875   1-0.95749 0.88030 0.26000 0.03646 0.11812-0.46679
  -1   3  -8 -1.4365 3.66799   1-0.96450 0.88697 0.25662 0.03987 0.05547-0.45384
  -1   3  -9 202.585 8.67627   1-0.96726 0.88937 0.25371 0.04281 0.00081-0.44890
  -1   3 -10 133.183 8.00137   1-0.96708 0.88884 0.25114 0.04540-0.04812-0.44968
  -1   3 -11 16.2998 2.20061   1-0.96474 0.88615 0.24884 0.04773-0.09283-0.45468
  -1   3 -12 2.88702 3.80242   1-0.96068 0.88174 0.24671 0.04988-0.13435-0.46287
  -1   3 -13 22.2532 2.58878   1-0.95519 0.87590 0.24473 0.05189-0.17342-0.47352
  -1   3 -14 19.4123 2.48961   1-0.94844 0.86880 0.24283 0.05381-0.21055-0.48610
  -1   3 -15-1.05986 5.29932   1-0.94055 0.86056 0.24100 0.05567-0.24613-0.50023
  -1   3 -16    0.00 5.80226   1-0.93159 0.85124 0.23921 0.05748-0.28046-0.51561
  -1   3 -17 1.86452 6.54797   1-0.92158 0.84088 0.23743 0.05929-0.31376-0.53203
  -1   2 -17 8.90351 5.14044   1-0.92972 0.84903 0.18773 0.01022-0.32349-0.52224
  -1   2 -16 15.9029 2.70633   1-0.93984 0.85950 0.18943 0.00850-0.29104-0.50499
  -1   2 -15 8.02212 4.01106   1-0.94897 0.86898 0.19114 0.00677-0.25766-0.48865
  -1   2 -14 11.5357 2.33015   1-0.95709 0.87745 0.19287 0.00500-0.22317-0.47343
  -1   2 -13 1.25963  4.4237   1-0.96415 0.88486 0.19466 0.00319-0.18730-0.45959
  -1   2 -12 122.079 8.12718   1-0.97006 0.89112 0.19653 0.00130-0.14971-0.44746
  -1   2 -11-0.34764 4.49245   1-0.97468 0.89609 0.19852-0.00071-0.10995-0.43752
  -1   2 -10 23.2077 2.04995   1-0.97780 0.89957 0.20067-0.00289-0.06736-0.43039
  -1   2  -9 243.631 9.21461   1-0.97907 0.90119 0.20305-0.00530-0.02103-0.42701
  -1   2  -8 234.836 8.54755   1-0.97789 0.90036 0.20576-0.00803 0.03036-0.42868
  -1   2  -7 587.583 12.2776   1-0.97324 0.89605 0.20891-0.01120 0.08884-0.43745
  -1   2  -6 239.384 7.53342   1-0.96319 0.88636 0.21267-0.01499 0.15757-0.45647
  -1   2  -5 757.322 12.0829   1-0.94395 0.86747 0.21725-0.01959 0.24176-0.49094
  -1   2  -4 1010.08  13.169   1-0.90729 0.83117 0.22285-0.02522 0.35007-0.54955
  -1   2  -3 433.211 8.16032   1-0.83363 0.75785 0.22923-0.03162 0.49651-0.64627
  -1   2  -2 3276.64 20.8152   1-0.67393 0.59851 0.23364-0.03606 0.69598-0.79603
  -1   2  -1 20.9675 1.63458   1-0.33153 0.25646 0.22394-0.02639 0.91400-0.96434
  -1   2   0 2090.77 16.4722   1 0.18211-0.25683 0.18178 0.01575 0.96750-0.96813
  -1   2   1 187.265 5.20935   1 0.56939-0.64376 0.12904 0.06846 0.81582-0.76673
  -1   2   2 427.936   7.706   1 0.75432-0.82833 0.09316 0.10432 0.65514-0.55634
  -1   2   3 2160.89 17.8565   1 0.83736-0.91103 0.07188 0.12558 0.54777-0.39926
  -1   2   4 196.264 6.24352   1 0.87744-0.95076 0.05879 0.13863 0.48222-0.28400
  -1   2   5 812.123 12.5969   1 0.89803-0.97099 0.05025 0.14715 0.44337-0.19544
  -1   2   6 30.9243 2.18132   1 0.90869-0.98130 0.04438 0.15300 0.42150-0.12386
  -1   2   7 918.733 15.1299   1 0.91370-0.98596 0.04018 0.15717 0.41082-0.06346
  -1   2   8  351.29 10.3546   1 0.91517-0.98708 0.03711 0.16022 0.40779-0.01072
  -1   2   9 73.0207 4.91122   1 0.91420-0.98575 0.03482 0.16248 0.41021 0.03657
  -1   2  10 154.061 8.03847   1 0.91140-0.98260 0.03312 0.16416 0.41661 0.07989
  -1   2  11 12.6937 1.98243   1 0.90714-0.97799 0.03186 0.16539 0.42600 0.12020
  -1   2  12 208.675 9.88453   1 0.90165-0.97215 0.03096 0.16627 0.43770 0.15822
  -1   2  13 16.9365 2.36165   1 0.89506-0.96521 0.03034 0.16686 0.45121 0.19442
  -1   2  14  19.969 2.33294   1 0.88746-0.95725 0.02997 0.16721 0.46616 0.22918
  -1   2  15 12.0691 5.07882   1 0.87889-0.94833 0.02980 0.16736 0.48229 0.26277
  -1   2  16 12.5878 5.16319   1 0.86938-0.93847 0.02982 0.16731 0.49936 0.29540
  -1   2  17-5.34547 5.53991   1 0.85894-0.92769 0.03000 0.16711 0.51724 0.32724
  -1   1  18 8.13841 4.88946   1 0.85224-0.92063-0.02020 0.11852 0.52879 0.36545
  -1   1  17    0.00 3.99836   1 0.86363-0.93237-0.02058 0.11892 0.50981 0.33472
  -1   1  16-1.06067 4.43711   1 0.87412-0.94321-0.02082 0.11919 0.49145 0.30336
  -1   1  15    0.00 4.60811   1 0.88369-0.95313-0.02090 0.11929 0.47386 0.27125
  -1   1  14 210.625 10.6514   1 0.89235-0.96215-0.02080 0.11922 0.45717 0.23822
  -1   1  13 13.7143 4.70397   1 0.90008-0.97023-0.02050 0.11894 0.44161 0.20407
  -1   1  12 10.3956 1.83769   1 0.90683-0.97733-0.01997 0.11843 0.42743 0.16854
  -1   1  11 7.25164 3.75824   1 0.91254-0.98339-0.01916 0.11765 0.41500 0.13125
  -1   1  10 305.674 10.6506   1 0.91707-0.98827-0.01801 0.11653 0.40481 0.09173
  -1   1   9  235.18 8.57841   1 0.92022-0.99177-0.01643 0.11497 0.39756 0.04927
  -1   1   8 63.5339  4.3972   1 0.92166-0.99357-0.01428 0.11285 0.39425 0.00287
  -1   1   7 48.0183 3.45296   1 0.92080-0.99306-0.01136 0.10995 0.39637-0.04897
  -1   1   6 20.0868  1.4484   1 0.91657-0.98918-0.00731 0.10593 0.40628-0.10858
  -1   1   5 433.601  8.5395   1 0.90689-0.97985-0.00156 0.10020 0.42777-0.17979
  -1   1   4 374.176 7.38656   1 0.88733-0.96064 0.00697 0.09170 0.46735-0.26908
  -1   1   3 1201.03 11.4392   1 0.84745-0.92111 0.02041 0.07828 0.53645-0.38789
  -1   1   214056.70 133.632   1 0.75967-0.83368 0.04321 0.05551 0.65421-0.55536
  -1   1   1 706.735 7.32659   1 0.54809-0.62245 0.08367 0.01507 0.83604-0.78690
  -1   1   0 260.035 4.63626   1 0.08619-0.16090 0.14284-0.04408 0.98650-0.98708
  -1   1  -1 1258.07  9.7313   1-0.45769 0.38263 0.18071-0.08192 0.86721-0.91750
  -1   1  -212697.40 127.335   1-0.75579 0.68037 0.18375-0.08493 0.62306-0.72306
  -1   1  -3 3118.31 18.2549   1-0.88108 0.80531 0.17722-0.07838 0.43219-0.58191
  -1   1  -4 108.524 4.24361   1-0.93697 0.86085 0.17059-0.07173 0.29821-0.49764
  -1   1  -5 82.8418 4.05405   1-0.96435 0.88788 0.16522-0.06633 0.19981-0.44895
  -1   1  -6 28.1899 2.43246   1-0.97837 0.90155 0.16096-0.06204 0.12294-0.42179
  -1   1  -7 201.525 7.17808   1-0.98527 0.90809 0.15749-0.05855 0.05963-0.40820
  -1   1  -8 7.66571 3.19351   1-0.98790 0.91037 0.15460-0.05564 0.00528-0.40355
  -1   1  -9 56.8253 4.27455   1-0.98772 0.90984 0.15212-0.05313-0.04290-0.40508
  -1   1 -10 394.352 11.8732   1-0.98549 0.90726 0.14992-0.05091-0.08667-0.41103
  -1   1 -11 0.32895 3.96118   1-0.98168 0.90309 0.14793-0.04889-0.12718-0.42024
  -1   1 -12-3.64588 4.40534   1-0.97654 0.89760 0.14608-0.04701-0.16522-0.43191
  -1   1 -13 11.6625 5.19695   1-0.97025 0.89096 0.14433-0.04524-0.20135-0.44549
  -1   1 -14 208.687 11.0267   1-0.96290 0.88326 0.14265-0.04353-0.23597-0.46058
  -1   1 -15-1.45313 5.50145   1-0.95456 0.87457 0.14101-0.04187-0.26939-0.47688
  -1   1 -16-4.23354 5.29193   1-0.94526 0.86492 0.13938-0.04022-0.30182-0.49415
  -1   1 -17 4.61354 4.54089   1-0.93501 0.85432 0.13776-0.03857-0.33344-0.51224
  -1   1 -18 1.25301 6.20211   1-0.92383 0.84278 0.13613-0.03692-0.36440-0.53100
  -1   0 -18 5.58708 4.16437   1-0.92619 0.84514 0.08597-0.08552-0.37372-0.52162
  -1   0 -17-2.28395 4.91182   1-0.93749 0.85680 0.08753-0.08711-0.34350-0.50213
  -1   0 -16 18.1451 2.68786   1-0.94787 0.86753 0.08908-0.08868-0.31270-0.48322
  -1   0 -15 1.91502  4.4911   1-0.95734 0.87736 0.09062-0.09024-0.28119-0.46502
  -1   0 -14 25.2155 2.62751   1-0.96590 0.88627 0.09217-0.09182-0.24883-0.44767
  -1   0 -13 2.77419 4.35945   1-0.97352 0.89424 0.09374-0.09342-0.21543-0.43136
  -1   0 -12 224.397 10.0625   1-0.98016 0.90123 0.09537-0.09507-0.18072-0.41635
  -1   0 -11  2.5811 3.47491   1-0.98576 0.90718 0.09708-0.09681-0.14437-0.40300
  -1   0 -10 31.3978 2.76076   1-0.99018 0.91195 0.09892-0.09866-0.10589-0.39176
  -1   0  -9 1.02451 2.78227   1-0.99323 0.91535 0.10092-0.10070-0.06461-0.38333
  -1   0  -8 898.944 14.9026   1-0.99459 0.91706 0.10318-0.10298-0.01955-0.37868
  -1   0  -7 2.14585  2.4287   1-0.99367 0.91649 0.10580-0.10562 0.03080-0.37932
  -1   0  -6 46.9088 2.99417   1-0.98942 0.91260 0.10894-0.10878 0.08881-0.38762
  -1   0  -5 0.97138 1.83574   1-0.97975 0.90328 0.11282-0.11270 0.15846-0.40755
  -1   0  -4 4191.03 22.2249   1-0.96011 0.88399 0.11781-0.11770 0.24675-0.44613
  -1   0  -3 -0.5249 2.23723   1-0.91934 0.84357 0.12428-0.12420 0.36676-0.51642
  -1   0  -2 1977.26  11.467   1-0.82586 0.75045 0.13199-0.13194 0.54229-0.64224
  -1   0  -1 1.28715 1.29771   1-0.58403 0.50896 0.13494-0.13491 0.79622-0.84646
  -1   0   0 5978.21 62.7738   1-0.03736-0.03736 0.10506-0.10506 0.99342-0.99395
  -1   0   1 2.15093 1.22517   1 0.51758-0.59194 0.03933-0.03935 0.85835-0.80917
  -1   0   2 2296.31 12.3686   1 0.76358-0.83759-0.00685 0.00681 0.65106-0.55216
  -1   0   3 3.86133 1.98572   1 0.85623-0.92989-0.03131 0.03124 0.52170-0.37310
  -1   0   4 4316.70 22.5755   1 0.89539-0.96869-0.04503 0.04493 0.44936-0.25104
  -1   0   5-1.38894 2.07878   1 0.91359-0.98654-0.05346 0.05334 0.40959-0.16156
  -1   0   6 11.9919 1.16455   1 0.92211-0.99472-0.05902 0.05887 0.38894-0.09120
  -1   0   7 0.39081 2.26199   1 0.92545-0.99771-0.06286 0.06269 0.38018-0.03273
  -1   0   8 865.756 14.6675   1 0.92565-0.99755-0.06560 0.06541 0.37924 0.01793
  -1   0   9-0.25642 3.00134   1 0.92370-0.99525-0.06759 0.06737 0.38367 0.06322
  -1   0  10 115.623 7.03308   1 0.92016-0.99136-0.06903 0.06878 0.39194 0.10465
  -1   0  11-7.43676 3.64382   1 0.91534-0.98618-0.07005 0.06978 0.40305 0.14325
  -1   0  12 262.737 10.6318   1 0.90940-0.97990-0.07075 0.07046 0.41632 0.17970
  -1   0  13-1.98747 3.91487   1 0.90246-0.97261-0.07119 0.07087 0.43125 0.21448
  -1   0  14 69.4405 5.61225   1 0.89459-0.96438-0.07140 0.07106 0.44750 0.24794
  -1   0  15-2.40018 4.10143   1 0.88581-0.95525-0.07143 0.07105 0.46481 0.28034
  -1   0  16 12.3604 2.58122   1 0.87614-0.94523-0.07128 0.07088 0.48298 0.31189
  -1   0  17-6.28686 5.80042   1 0.86559-0.93432-0.07098 0.07056 0.50185 0.34273
  -1   0  18 1.24074 4.64246   1 0.85413-0.92252-0.07054 0.07009 0.52132 0.37297
  -1  -1  18 1.87799 6.41456   1 0.85326-0.92164-0.12068 0.02147 0.51342 0.38092
  -1  -1  17 1.15447 4.76004   1 0.86480-0.93354-0.12118 0.02200 0.49344 0.35119
  -1  -1  16-2.65259 5.53876   1 0.87546-0.94455-0.12155 0.02239 0.47400 0.32092
  -1  -1  15 0.48591 3.79505   1 0.88525-0.95468-0.12178 0.02264 0.45521 0.28999
  -1  -1  14 196.505 10.9106   1 0.89416-0.96395-0.12184 0.02273 0.43722 0.25827
  -1  -1  13 6.45609 4.90886   1 0.90220-0.97234-0.12172 0.02263 0.42022 0.22556
  -1  -1  12 4.02161 3.88639   1 0.90934-0.97983-0.12139 0.02233 0.40444 0.19163
  -1  -1  11 5.93479 1.68837   1 0.91552-0.98637-0.12081 0.02177 0.39023 0.15613
  -1  -1  10 334.764 10.7606   1 0.92066-0.99186-0.11992 0.02091 0.37805 0.11859
  -1  -1   9 236.583 8.67402   1 0.92461-0.99615-0.11865 0.01966 0.36857 0.07836
  -1  -1   8 59.3623 4.71945   1 0.92708-0.99898-0.11685 0.01789 0.36280 0.03442
  -1  -1   7 63.7456 4.26715   1 0.92760-0.99985-0.11433 0.01539 0.36226-0.01475
  -1  -1   6 19.7975 1.38773   1 0.92524-0.99784-0.11074 0.01182 0.36946-0.07167
  -1  -1   5  416.58 8.40401   1 0.91806-0.99101-0.10544 0.00656 0.38871-0.14063
  -1  -1   4 351.731 7.06665   1 0.90158-0.97488-0.09722-0.00164 0.42797-0.22960
  -1  -1   3 1162.23 11.2921   1 0.86379-0.93744-0.08333-0.01551 0.50306-0.35440
  -1  -1   213786.10 132.173   1 0.76623-0.84024-0.05706-0.04175 0.64546-0.54652
  -1  -1   1 646.266 7.01872   1 0.47391-0.54827-0.00351-0.09528 0.88390-0.83467
  -1  -1   0 249.982 4.45724   1-0.19201 0.11730 0.06762-0.16638 0.97764-0.97812
  -1  -1  -1 1258.36 9.54698   1-0.70092 0.62586 0.08598-0.18472 0.70302-0.75322
  -1  -1  -213550.60 130.601   1-0.88237 0.80696 0.07863-0.17734 0.45765-0.55755
  -1  -1  -3 3285.34 18.7124   1-0.94853 0.87277 0.07061-0.16930 0.30196-0.45158
  -1  -1  -4 104.529  4.2597   1-0.97695 0.90083 0.06459-0.16325 0.19652-0.39585
  -1  -1  -5 80.4352 4.03475   1-0.99031 0.91384 0.06011-0.15875 0.11818-0.36722
  -1  -1  -6  29.143 2.23797   1-0.99643 0.91961 0.05665-0.15526 0.05551-0.35427
  -1  -1  -7  219.69 7.44069   1-0.99850 0.92133 0.05386-0.15245 0.00259-0.35105
  -1  -1  -8 5.58122 3.22232   1-0.99799 0.92047 0.05152-0.15008-0.04391-0.35426
  -1  -1  -9 66.8169   5.248   1-0.99565 0.91778 0.04949-0.14803-0.08598-0.36191
  -1  -1 -10 406.989 11.8091   1-0.99189 0.91366 0.04768-0.14619-0.12486-0.37274
  -1  -1 -11    0.00 3.60291   1-0.98694 0.90836 0.04601-0.14449-0.16138-0.38593
  -1  -1 -12-0.72907 4.15633   1-0.98094 0.90201 0.04443-0.14289-0.19610-0.40092
  -1  -1 -13 19.0456 2.26029   1-0.97398 0.89470 0.04292-0.14136-0.22943-0.41731
  -1  -1 -14 220.738  11.112   1-0.96611 0.88647 0.04145-0.13986-0.26165-0.43480
  -1  -1 -15 0.96919 4.16866   1-0.95734 0.87735 0.03999-0.13837-0.29298-0.45318
  -1  -1 -16 1.58738 4.39526   1-0.94769 0.86735 0.03853-0.13689-0.32358-0.47229
  -1  -1 -17 0.57651 4.50266   1-0.93715 0.85647 0.03705-0.13539-0.35358-0.49200
  -1  -1 -18-1.25226 5.66985   1-0.92572 0.84468 0.03555-0.13387-0.38309-0.51221
   0  -1 -18-3.73301 5.49484   1-0.89278 0.88646 0.02821-0.12653-0.45592-0.43885
   0  -1 -17-9.17395 5.84726   1-0.90459 0.89862 0.02919-0.12753-0.43169-0.41337
   0  -1 -16-1.58021 4.56165   1-0.91557 0.90995 0.03009-0.12845-0.40751-0.38783
   0  -1 -15 6.75261 5.05871   1-0.92575 0.92048 0.03090-0.12929-0.38342-0.36221
   0  -1 -14 10.1247 5.15246   1-0.93516 0.93024 0.03164-0.13006-0.35943-0.33649
   0  -1 -13-1.60033 4.73384   1-0.94382 0.93925 0.03230-0.13074-0.33556-0.31065
   0  -1 -12 13.3936 5.61955   1-0.95175 0.94754 0.03288-0.13135-0.31184-0.28465
   0  -1 -11-1.95535 3.99133   1-0.95897 0.95511 0.03338-0.13187-0.28832-0.25847
   0  -1 -10 168.283 7.99251   1-0.96550 0.96199 0.03379-0.13231-0.26504-0.23204
   0  -1  -9 37.1827 3.15491   1-0.97135 0.96819 0.03411-0.13265-0.24209-0.20527
   0  -1  -8  34.831   3.143   1-0.97652 0.97371 0.03432-0.13288-0.21958-0.17806
   0  -1  -7 313.229 8.28284   1-0.98103 0.97857 0.03440-0.13299-0.19772-0.15021
   0  -1  -6 112.723  5.1866   1-0.98488 0.98277 0.03433-0.13294-0.17680-0.12142
   0  -1  -5 1224.23 13.8845   1-0.98804 0.98629 0.03403-0.13267-0.15738-0.09114
   0  -1  -4 92.7365 3.85422   1-0.99049 0.98909 0.03341-0.13207-0.14049-0.05830
   0  -1  -3 466.568 7.03877   1-0.99207 0.99102 0.03219-0.13088-0.12854-0.02055
   0  -1  -2 5.10669 0.81276   1-0.99220 0.99150 0.02962-0.12833-0.12813 0.02876
   0  -1  -1 214.006 3.80276   1-0.98680 0.98646 0.02237-0.12111-0.16735 0.11769
   0  -1   0 8.56643 0.66762   1-0.77039 0.77039-0.04938-0.04938-0.64107 0.64112
   0  -1   1 200.188 3.71267   1 0.96789-0.96754-0.15718 0.05839-0.18925 0.23901
   0  -1   2 5.91465 0.78411   1 0.98776-0.98705-0.14648 0.04766-0.04669 0.14616
   0  -1   3 449.631 6.85194   1 0.98971-0.98865-0.14300 0.04417 0.01262 0.13657
   0  -1   4 89.7364 3.88666   1 0.98888-0.98747-0.14119 0.04233 0.05387 0.14502
   0  -1   5 1159.58 13.3993   1 0.98681-0.98505-0.13999 0.04111 0.08833 0.16028
   0  -1   6  110.09  5.0083   1 0.98388-0.98177-0.13907 0.04015 0.11949 0.17883
   0  -1   7  285.82 8.05417   1 0.98019-0.97773-0.13827 0.03933 0.14882 0.19922
   0  -1   8 34.9098 2.26259   1 0.97580-0.97298-0.13752 0.03856 0.17701 0.22074
   0  -1   9 36.8859 2.65377   1 0.97071-0.96754-0.13680 0.03781 0.20446 0.24300
   0  -1  10 170.265 8.12162   1 0.96493-0.96141-0.13607 0.03706 0.23139 0.26578
   0  -1  11 0.97745 4.03011   1 0.95846-0.95459-0.13532 0.03628 0.25795 0.28894
   0  -1  12 13.0289 5.60677   1 0.95128-0.94706-0.13453 0.03547 0.28423 0.31237
   0  -1  13 0.39995 4.39943   1 0.94339-0.93881-0.13371 0.03462 0.31029 0.33602
   0  -1  14 9.68066 5.13159   1 0.93476-0.92984-0.13283 0.03372 0.33619 0.35983
   0  -1  15-1.92928 5.32739   1 0.92538-0.92010-0.13191 0.03277 0.36196 0.38377
   0  -1  16-9.48235 4.99764   1 0.91522-0.90960-0.13093 0.03176 0.38762 0.40782
   0  -1  17 2.29393 4.99951   1 0.90427-0.89829-0.12988 0.03070 0.41320 0.43196
   0  -1  18 8.08948 4.61486   1 0.89248-0.88615-0.12877 0.02956 0.43870 0.45617
   0   0  18-11.1003 6.04224   1 0.89403-0.88770-0.07861 0.07816 0.44741 0.44741
   0   0  17-13.0599 4.85146   1 0.90582-0.89984-0.07965 0.07922 0.42255 0.42255
   0   0  16 104.214 7.79865   1 0.91678-0.91115-0.08061 0.08021 0.39770 0.39770
   0   0  15-4.76592  4.0998   1 0.92694-0.92167-0.08151 0.08114 0.37284 0.37284
   0   0  14-9.11963 4.57529   1 0.93633-0.93141-0.08234 0.08199 0.34798 0.34798
   0   0  13  -10.64 6.85963   1 0.94498-0.94041-0.08310 0.08278 0.32313 0.32313
   0   0  12 1252.84 22.6078   1 0.95290-0.94868-0.08380 0.08350 0.29827 0.29827
   0   0  11-1.27801 3.61476   1 0.96011-0.95624-0.08444 0.08417 0.27342 0.27342
   0   0  10-2.27975 2.67324   1 0.96663-0.96311-0.08502 0.08477 0.24856 0.24856
   0   0   9-1.51228 3.26691   1 0.97247-0.96930-0.08553 0.08531 0.22370 0.22370
   0   0   8 584.242 11.9526   1 0.97764-0.97483-0.08599 0.08579 0.19885 0.19885
   0   0   7-3.99889 2.30876   1 0.98217-0.97970-0.08639 0.08622 0.17399 0.17399
   0   0   6 56.6409 3.86278   1 0.98604-0.98393-0.08674 0.08659 0.14914 0.14914
   0   0   5-4.39482 2.29512   1 0.98929-0.98753-0.08703 0.08690 0.12428 0.12428
   0   0   412754.40 143.861   1 0.99190-0.99049-0.08726 0.08716 0.09942 0.09942
   0   0   3 0.63071 1.82524   1 0.99388-0.99283-0.08744 0.08736 0.07457 0.07457
   0   0   2 12.1432 1.08285   1 0.99525-0.99455-0.08756 0.08751 0.04971 0.04971
   0   0  -2 11.9129  0.9537   1-0.99525 0.99455 0.08756-0.08751-0.04971-0.04971
   0   0  -3-0.23652 1.94556   1-0.99388 0.99283 0.08744-0.08736-0.07457-0.07457
   0   0  -412989.10 145.097   1-0.99190 0.99049 0.08726-0.08716-0.09942-0.09942
   0   0  -5-3.59576 2.20044   1-0.98929 0.98753 0.08703-0.08690-0.12428-0.12428
   0   0  -6 66.1619 3.89969   1-0.98604 0.98393 0.08674-0.08659-0.14914-0.14914
   0   0  -7-0.38084 2.26916   1-0.98217 0.97970 0.08639-0.08622-0.17399-0.17399
   0   0  -8  575.20 11.9179   1-0.97764 0.97483 0.08599-0.08579-0.19885-0.19885
   0   0  -9-4.78891 3.48337   1-0.97247 0.96930 0.08553-0.08531-0.22370-0.22370
   0   0 -10-2.56471 3.31103   1-0.96663 0.96311 0.08502-0.08477-0.24856-0.24856
   0   0 -11 0.95851 3.45594   1-0.96011 0.95624 0.08444-0.08417-0.27342-0.27342
   0   0 -12 1193.42  21.963   1-0.95290 0.94868 0.08380-0.08350-0.29827-0.29827
   0   0 -13-5.91114 6.51119   1-0.94498 0.94041 0.08310-0.08278-0.32313-0.32313
   0   0 -14 1.30281 4.69733   1-0.93633 0.93141 0.08234-0.08199-0.34798-0.34798
   0   0 -15-1.90637  4.0998   1-0.92694 0.92167 0.08151-0.08114-0.37284-0.37284
   0   0 -16 88.5819 6.30688   1-0.91678 0.91115 0.08061-0.08021-0.39770-0.39770
   0   0 -17-7.94949 6.00924   1-0.90582 0.89984 0.07965-0.07922-0.42255-0.42255
   0   0 -18 -7.4002 6.04224   1-0.89403 0.88770 0.07861-0.07816-0.44741-0.44741
   0   1 -18-0.62227 6.43679   1-0.89248 0.88615 0.12877-0.02956-0.43870-0.45617
   0   1 -17 1.14697 4.51562   1-0.90427 0.89829 0.12988-0.03070-0.41320-0.43196
   0   1 -16    0.00 4.82818   1-0.91522 0.90960 0.13093-0.03176-0.38762-0.40782
   0   1 -15 0.48232 5.30552   1-0.92538 0.92010 0.13191-0.03277-0.36196-0.38377
   0   1 -14 13.2009  2.3407   1-0.93476 0.92984 0.13283-0.03372-0.33619-0.35983
   0   1 -13 3.99948 3.87764   1-0.94339 0.93881 0.13371-0.03462-0.31029-0.33602
   0   1 -12 18.1761 2.47366   1-0.95128 0.94706 0.13453-0.03547-0.28423-0.31237
   0   1 -11-2.60652 4.41958   1-0.95846 0.95459 0.13532-0.03628-0.25795-0.28894
   0   1 -10 175.221 8.27198   1-0.96493 0.96141 0.13607-0.03706-0.23139-0.26578
   0   1  -9 33.3631 2.75304   1-0.97071 0.96754 0.13680-0.03781-0.20446-0.24300
   0   1  -8 39.0928 3.30822   1-0.97580 0.97298 0.13752-0.03856-0.17701-0.22074
   0   1  -7 297.349 8.25284   1-0.98019 0.97773 0.13827-0.03933-0.14882-0.19922
   0   1  -6 110.773 4.98498   1-0.98388 0.98177 0.13907-0.04015-0.11949-0.17883
   0   1  -5 1157.28 13.3823   1-0.98681 0.98505 0.13999-0.04111-0.08833-0.16028
   0   1  -4 94.3596 4.03044   1-0.98888 0.98747 0.14119-0.04233-0.05387-0.14502
   0   1  -3 453.333 7.02914   1-0.98971 0.98865 0.14300-0.04417-0.01262-0.13657
   0   1  -2 5.07182 0.84102   1-0.98776 0.98705 0.14648-0.04766 0.04669-0.14616
   0   1  -1 208.073 3.72803   1-0.96789 0.96754 0.15718-0.05839 0.18925-0.23901
   0   1   0 9.20054 0.76426   1 0.77039-0.77039 0.04938 0.04938 0.64107-0.64112
   0   1   1 222.838 3.87227   1 0.98680-0.98646-0.02237 0.12111 0.16735-0.11769
   0   1   2 5.69877 0.84966   1 0.99220-0.99150-0.02962 0.12833 0.12813-0.02876
   0   1   3 479.848  7.1579   1 0.99207-0.99102-0.03219 0.13088 0.12854 0.02055
   0   1   4 91.0783 4.02164   1 0.99049-0.98909-0.03341 0.13207 0.14049 0.05830
   0   1   5 1226.82 13.7724   1 0.98804-0.98629-0.03403 0.13267 0.15738 0.09114
   0   1   6 119.715 5.31674   1 0.98488-0.98277-0.03433 0.13294 0.17680 0.12142
   0   1   7 297.935 8.22789   1 0.98103-0.97857-0.03440 0.13299 0.19772 0.15021
   0   1   8 41.8276 3.24441   1 0.97652-0.97371-0.03432 0.13288 0.21958 0.17806
   0   1   9 33.6847 2.74807   1 0.97135-0.96819-0.03411 0.13265 0.24209 0.20527
   0   1  10 168.866 8.00315   1 0.96550-0.96199-0.03379 0.13231 0.26504 0.23204
   0   1  11 9.77673 3.38676   1 0.95897-0.95511-0.03338 0.13187 0.28832 0.25847
   0   1  12 19.0646  2.3189   1 0.95175-0.94754-0.03288 0.13135 0.31184 0.28465
   0   1  13-2.80058 4.68285   1 0.94382-0.93925-0.03230 0.13074 0.33556 0.31065
   0   1  14 18.1951 2.29833   1 0.93516-0.93024-0.03164 0.13006 0.35943 0.33649
   0   1  15    0.00 4.87129   1 0.92575-0.92048-0.03090 0.12929 0.38342 0.36221
   0   1  16 2.63367 4.96919   1 0.91557-0.90995-0.03009 0.12845 0.40751 0.38783
   0   1  17-9.17395 5.31723   1 0.90459-0.89862-0.02919 0.12753 0.43169 0.41337
   0   1  18 3.11084 5.24248   1 0.89278-0.88646-0.02821 0.12653 0.45592 0.43885
   0   2  17 12.9831 5.72162   1 0.90057-0.89460 0.02148 0.17562 0.44052 0.40449
   0   2  16 41.0803 3.23755   1 0.91159-0.90598 0.02065 0.17648 0.41700 0.37830
   0   2  15 7.49273 5.26272   1 0.92181-0.91654 0.01991 0.17725 0.39363 0.35195
   0   2  14  4.1189 3.96341   1 0.93124-0.92633 0.01925 0.17793 0.37045 0.32542
   0   2  13 34.4547 2.74712   1 0.93992-0.93536 0.01869 0.17852 0.34750 0.29865
   0   2  12  372.63 12.9503   1 0.94786-0.94365 0.01822 0.17901 0.32484 0.27160
   0   2  11 213.367 9.92463   1 0.95508-0.95122 0.01785 0.17940 0.30255 0.24419
   0   2  10 38.2361 2.66467   1 0.96159-0.95808 0.01759 0.17968 0.28071 0.21631
   0   2   9 213.948 8.81298   1 0.96739-0.96424 0.01746 0.17984 0.25950 0.18781
   0   2   8 258.535 8.84005   1 0.97250-0.96969 0.01749 0.17984 0.23912 0.15848
   0   2   7 1172.48 17.1045   1 0.97689-0.97443 0.01769 0.17966 0.21991 0.12798
   0   2   6  84.824 5.11269   1 0.98053-0.97843 0.01815 0.17923 0.20242 0.09575
   0   2   5 3426.49 25.1384   1 0.98336-0.98161 0.01896 0.17844 0.18760 0.06086
   0   2   4 1436.57 15.3858   1 0.98518-0.98378 0.02033 0.17710 0.17724 0.02151
   0   2   3 2548.40 18.8981   1 0.98548-0.98443 0.02271 0.17474 0.17520-0.02616
   0   2   2 1335.36 13.0373   1 0.98243-0.98174 0.02733 0.17015 0.19153-0.09220
   0   2   1 8395.63 30.7606   1 0.96596-0.96561 0.03891 0.15859 0.26256-0.21295
   0   2   012271.80 140.448   1 0.76756-0.76756 0.09876 0.09876 0.63869-0.63879
   0   2  -1 7979.23 29.7913   1-0.84240 0.84204 0.22656-0.02901 0.48283-0.53264
   0   2  -2 1204.90 12.3717   1-0.96361 0.96290 0.20607-0.00850 0.16338-0.26291
   0   2  -3 2438.39 18.5607   1-0.97790 0.97684 0.19880-0.00119 0.05782-0.20706
   0   2  -4 1359.71 14.8254   1-0.98077 0.97936 0.19516 0.00246-0.00377-0.19518
   0   2  -5 3297.10 24.7879   1-0.98030 0.97854 0.19290 0.00475-0.04957-0.19909
   0   2  -6  79.422 4.94217   1-0.97820 0.97608 0.19128 0.00639-0.08797-0.21041
   0   2  -7 1119.78  16.525   1-0.97499 0.97253 0.19000 0.00771-0.12231-0.22578
   0   2  -8 246.352 8.77502   1-0.97090 0.96809 0.18889 0.00884-0.15418-0.24361
   0   2  -9 196.018 8.46765   1-0.96602 0.96285 0.18788 0.00987-0.18446-0.26305
   0   2 -10 36.7787 2.44531   1-0.96038 0.95686 0.18693 0.01085-0.21363-0.28359
   0   2 -11 176.401 9.21904   1-0.95400 0.95012 0.18599 0.01181-0.24201-0.30493
   0   2 -12 341.669 12.8602   1-0.94688 0.94266 0.18505 0.01277-0.26980-0.32684
   0   2 -13  31.009 2.93272   1-0.93903 0.93445 0.18410 0.01376-0.29715-0.34921
   0   2 -14-3.20174 4.59672   1-0.93042 0.92549 0.18311 0.01477-0.32415-0.37192
   0   2 -15 15.0942 2.58864   1-0.92105 0.91577 0.18208 0.01582-0.35087-0.39491
   0   2 -16 41.2109 3.13053   1-0.91089 0.90526 0.18101 0.01691-0.37737-0.41812
   0   2 -17  11.806 6.01994   1-0.89991 0.89393 0.17989 0.01806-0.40369-0.44151
   0   3 -17 11.1267 6.60001   1-0.89272 0.88674 0.22965 0.06706-0.39413-0.45113
   0   3 -16 6.35504 2.47765   1-0.90373 0.89810 0.23086 0.06583-0.36703-0.42851
   0   3 -15 2.11152 4.95196   1-0.91391 0.90863 0.23202 0.06464-0.33966-0.40617
   0   3 -14 9.23707 5.34777   1-0.92328 0.91835 0.23315 0.06348-0.31194-0.38418
   0   3 -13  3.5744 4.55648   1-0.93185 0.92728 0.23426 0.06235-0.28380-0.36261
   0   3 -12 11.4755   4.452   1-0.93965 0.93542 0.23535 0.06123-0.25511-0.34159
   0   3 -11 10.4187 2.17828   1-0.94667 0.94279 0.23645 0.06011-0.22572-0.32127
   0   3 -10 90.4588 6.97184   1-0.95290 0.94937 0.23758 0.05896-0.19540-0.30187
   0   3  -9  44.692 3.68469   1-0.95832 0.95514 0.23877 0.05774-0.16384-0.28372
   0   3  -8 25.1141 2.09727   1-0.96286 0.96004 0.24007 0.05642-0.13051-0.26733
   0   3  -7 144.174 7.22435   1-0.96643 0.96396 0.24155 0.05491-0.09461-0.25353
   0   3  -6 5.64994 2.57884   1-0.96877 0.96665 0.24335 0.05309-0.05471-0.24371
   0   3  -5 118.938 5.92734   1-0.96935 0.96758 0.24570 0.05071-0.00814-0.24057
   0   3  -4 1181.79 15.8291   1-0.96676 0.96535 0.24909 0.04730 0.05083-0.24983
   0   3  -3 23.3678 1.72558   1-0.95630 0.95524 0.25463 0.04173 0.13685-0.28613
   0   3  -2 11.5564 1.12604   1-0.91406 0.91335 0.26554 0.03080 0.29999-0.39956
   0   3  -1 425.423 8.86784   1-0.56284 0.56248 0.28201 0.01431 0.77284-0.82270
   0   3   0-1.28241 2.13869   1 0.76281-0.76282 0.14814 0.14814 0.63472-0.63487
   0   3   1 447.921  9.0811   1 0.94201-0.94167 0.09730 0.19897 0.32776-0.27819
   0   3   2 15.2176 1.39622   1 0.96821-0.96752 0.08337 0.21287 0.24261-0.14333
   0   3   3 24.7196 1.66348   1 0.97498-0.97394 0.07725 0.21896 0.21526-0.06627
   0   3   4 1285.94 16.4867   1 0.97638-0.97499 0.07393 0.22226 0.20985-0.01115
   0   3   5 127.882 5.99398   1 0.97545-0.97370 0.07193 0.22423 0.21498 0.03343
   0   3   6  0.4703 2.89915   1 0.97314-0.97104 0.07067 0.22547 0.22595 0.07218
   0   3   7  170.18 7.56694   1 0.96980-0.96735 0.06988 0.22624 0.24048 0.10735
   0   3   8 10.8092 4.25732   1 0.96560-0.96280 0.06941 0.22668 0.25736 0.14019
   0   3   9 46.0075 3.33127   1 0.96062-0.95747 0.06917 0.22689 0.27585 0.17141
   0   3  10 92.3004 7.13005   1 0.95489-0.95138 0.06913 0.22691 0.29551 0.20147
   0   3  11 13.2779 4.86521   1 0.94842-0.94456 0.06924 0.22677 0.31602 0.23067
   0   3  12 9.67256 4.41489   1 0.94122-0.93701 0.06949 0.22650 0.33719 0.25921
   0   3  13 3.07601 3.75449   1 0.93327-0.92871 0.06986 0.22611 0.35887 0.28724
   0   3  14 13.3853  2.1926   1 0.92457-0.91965 0.07033 0.22561 0.38096 0.31486
   0   3  15 6.74467 4.05213   1 0.91509-0.90983 0.07091 0.22500 0.40338 0.34215
   0   3  16 9.11495 2.33262   1 0.90483-0.89921 0.07159 0.22430 0.42607 0.36918
   0   3  17-7.28541 5.94852   1 0.89374-0.88777 0.07236 0.22350 0.44897 0.39598
   0   4  16 5.40243 5.19849   1 0.89522-0.88960 0.12273 0.27193 0.43465 0.36055
   0   4  15 17.8466 7.01029   1 0.90556-0.90029 0.12211 0.27257 0.41260 0.33289
   0   4  14 3.10443 4.39033   1 0.91508-0.91017 0.12160 0.27310 0.39088 0.30489
   0   4  13 9.10538 4.86366   1 0.92382-0.91926 0.12121 0.27352 0.36958 0.27647
   0   4  12 3.99099 4.41221   1 0.93178-0.92757 0.12093 0.27382 0.34880 0.24755
   0   4  11  47.696 3.66964   1 0.93897-0.93512 0.12079 0.27398 0.32865 0.21798
   0   4  10 11.5373 2.25813   1 0.94539-0.94189 0.12081 0.27399 0.30933 0.18760
   0   4   9  248.38 11.0949   1 0.95103-0.94788 0.12101 0.27382 0.29107 0.15614
   0   4   8 10.0478 4.13814   1 0.95586-0.95306 0.12143 0.27342 0.27424 0.12326
   0   4   7 715.248 15.6927   1 0.95981-0.95736 0.12214 0.27274 0.25938 0.08841
   0   4   6 22.0275 2.08489   1 0.96277-0.96067 0.12323 0.27167 0.24734 0.05073
   0   4   5 695.438 14.3748   1 0.96447-0.96273 0.12488 0.27005 0.23954 0.00882
   0   4   4 6.37542 1.55371   1 0.96438-0.96299 0.12741 0.26755 0.23853-0.03988
   0   4   3 765.904 13.9695   1 0.96116-0.96012 0.13146 0.26352 0.24937-0.10044
   0   4   2  127.47 6.20787   1 0.95083-0.95014 0.13861 0.25639 0.28360-0.18437
   0   4   1 4.12659 3.15485   1 0.91748-0.91714 0.15366 0.24137 0.37329-0.32378
   0   4   0 35.6374 3.17442   1 0.75613-0.75614 0.19753 0.19753 0.62913-0.62933
   0   4  -1 12.6044 1.49562   1-0.21655 0.21619 0.31667 0.07841 0.92177-0.97168
   0   4  -2 112.861 5.69038   1-0.82923 0.82852 0.32331 0.07179 0.44988-0.54950
   0   4  -3 692.373 13.2652   1-0.92233 0.92126 0.31022 0.08491 0.22374-0.37308
   0   4  -4 2.93232 3.16727   1-0.94590 0.94449 0.30285 0.09230 0.10963-0.30867
   0   4  -5 671.379 14.2165   1-0.95352 0.95175 0.29833 0.09684 0.03574-0.28450
   0   4  -6 10.8917 3.65199   1-0.95534 0.95322 0.29523 0.09997-0.01992-0.27855
   0   4  -7 628.557 14.6803   1-0.95433 0.95185 0.29291 0.10232-0.06591-0.28228
   0   4  -8 6.48473 4.37419   1-0.95156 0.94873 0.29103 0.10422-0.10616-0.29173
   0   4  -9 267.985 10.7345   1-0.94751 0.94433 0.28943 0.10584-0.14275-0.30486
   0   4 -10 12.4991 4.49751   1-0.94242 0.93889 0.28800 0.10730-0.17686-0.32046
   0   4 -11 45.8741 3.47549   1-0.93640 0.93252 0.28668 0.10865-0.20921-0.33782
   0   4 -12 3.98599 3.16285   1-0.92952 0.92529 0.28542 0.10994-0.24027-0.35648
   0   4 -13 12.0197 2.37135   1-0.92180 0.91722 0.28418 0.11120-0.27036-0.37610
   0   4 -14 7.23587 3.42839   1-0.91326 0.90833 0.28295 0.11245-0.29969-0.39648
   0   4 -15 17.2803 6.28192   1-0.90389 0.89861 0.28171 0.11371-0.32844-0.41744
   0   4 -16  6.6033 4.61099   1-0.89369 0.88805 0.28045 0.11500-0.35671-0.43888
   0   5 -15 3.64036 5.14824   1-0.89092 0.88563 0.33113 0.16306-0.31731-0.42862
   0   5 -14-5.66689 5.25526   1-0.90029 0.89535 0.33248 0.16168-0.28751-0.40870
   0   5 -13 1.58694 4.93399   1-0.90878 0.90420 0.33384 0.16030-0.25695-0.38955
   0   5 -12 3.94984 4.57866   1-0.91640 0.91216 0.33522 0.15890-0.22542-0.37137
   0   5 -11-6.45792 4.74917   1-0.92310 0.91922 0.33665 0.15744-0.19263-0.35446
   0   5 -10 43.8013 2.89605   1-0.92883 0.92530 0.33817 0.15589-0.15815-0.33922
   0   5  -9 27.2522 2.61652   1-0.93348 0.93030 0.33984 0.15420-0.12138-0.32628
   0   5  -8 1.13624 4.09676   1-0.93684 0.93401 0.34175 0.15227-0.08133-0.31661
   0   5  -7  12.822 4.61643   1-0.93851 0.93603 0.34402 0.14997-0.03644-0.31180
   0   5  -6 346.963 11.8988   1-0.93764 0.93552 0.34687 0.14709 0.01611-0.31463
   0   5  -5   7.002 4.02587   1-0.93231 0.93053 0.35071 0.14323 0.08170-0.33051
   0   5  -4 37.4723 3.03659   1-0.91714 0.91572 0.35630 0.13762 0.17198-0.37108
   0   5  -3 45.4589 3.70582   1-0.87321 0.87214 0.36509 0.12881 0.31649-0.46587
   0   5  -2 15.4869 1.54207   1-0.70347 0.70276 0.37721 0.11666 0.59719-0.69687
   0   5  -1 0.62553 2.99997   1 0.05517-0.05553 0.34382 0.15002 0.93761-0.98757
   0   5   0 4.17771 3.16331   1 0.74744-0.74746 0.24691 0.24691 0.62188-0.62213
   0   5   1-4.47604 3.51644   1 0.89287-0.89253 0.20859 0.28520 0.40528-0.35581
   0   5   2 14.1739 1.71431   1 0.93097-0.93029 0.19320 0.30057 0.31624-0.21706
   0   5   3 45.3167 3.49214   1 0.94440-0.94336 0.18536 0.30838 0.27812-0.12923
   0   5   4 41.3223 3.56623   1 0.94939-0.94800 0.18075 0.31297 0.26348-0.06488
   0   5   5  9.5781 4.06364   1 0.95053-0.94878 0.17780 0.31590 0.26134-0.01303
   0   5   6  387.41 12.5199   1 0.94947-0.94738 0.17582 0.31785 0.26658 0.03144
   0   5   7  21.366 2.30983   1 0.94693-0.94449 0.17447 0.31917 0.27654 0.07120
   0   5   8 1.89308 4.02475   1 0.94325-0.94045 0.17356 0.32006 0.28968 0.10777
   0   5   9 26.5576 2.62196   1 0.93859-0.93544 0.17297 0.32062 0.30507 0.14210
   0   5  10 40.8481   3.564   1 0.93305-0.92955 0.17263 0.32093 0.32210 0.17478
   0   5  11 10.6206  3.8909   1 0.92668-0.92283 0.17250 0.32104 0.34036 0.20622
   0   5  12    0.00 4.69123   1 0.91950-0.91530 0.17254 0.32098 0.35959 0.23671
   0   5  13-1.58922 5.27085   1 0.91152-0.90696 0.17273 0.32076 0.37956 0.26645
   0   5  14 3.97196 4.43172   1 0.90273-0.89782 0.17305 0.32042 0.40014 0.29558
   0   5  15 9.10701 5.66297   1 0.89313-0.88787 0.17350 0.31994 0.42121 0.32423
   0   6  13 7.08735 5.21615   1 0.89627-0.89172 0.22442 0.36783 0.38873 0.25723
   0   6  12-5.55966 5.83103   1 0.90430-0.90010 0.22431 0.36797 0.36948 0.22677
   0   6  11 17.2853 6.21975   1 0.91148-0.90763 0.22435 0.36795 0.35107 0.19546
   0   6  10 3.95362 4.25129   1 0.91781-0.91431 0.22459 0.36774 0.33373 0.16309
   0   6   9 48.2121 4.19519   1 0.92325-0.92011 0.22505 0.36731 0.31777 0.12934
   0   6   8 7.08423 5.60057   1 0.92774-0.92494 0.22578 0.36660 0.30361 0.09379
   0   6   7 102.319 8.08843   1 0.93115-0.92870 0.22687 0.36554 0.29191 0.05577
   0   6   6 0.40215 4.31253   1 0.93326-0.93117 0.22843 0.36400 0.28365 0.01432
   0   6   5 110.793 8.23447   1 0.93367-0.93193 0.23068 0.36178 0.28040-0.03214
   0   6   4 11.5016 1.99791   1 0.93153-0.93014 0.23396 0.35852 0.28486-0.08631
   0   6   3 233.067 10.2268   1 0.92494-0.92390 0.23898 0.35353 0.30199-0.15315
   0   6   2 2.82673 3.90277   1 0.90899-0.90831 0.24722 0.34531 0.34186-0.24273
   0   6   1 115.059 7.73375   1 0.86804-0.86771 0.26249 0.33006 0.42740-0.37799
   0   6   0-2.08666 4.08546   1 0.73669-0.73670 0.29629 0.29629 0.61290-0.61320
   0   6  -1 120.194 8.19376   1 0.22941-0.22978 0.37391 0.21870 0.90005-0.95006
   0   6  -2  4.9837 3.63028   1-0.54318 0.54246 0.42545 0.16718 0.71978-0.81950
   0   6  -3 180.854 9.43104   1-0.80667 0.80560 0.41864 0.17402 0.41127-0.56070
   0   6  -4 6.72455  2.0054   1-0.87943 0.87801 0.40922 0.18346 0.23681-0.43596
   0   6  -5 88.0213 6.05513   1-0.90520 0.90343 0.40273 0.18997 0.12918-0.37804
   0   6  -6-0.40094 4.02936   1-0.91537 0.91324 0.39820 0.19453 0.05303-0.35160
   0   6  -7 99.2589 6.40621   1-0.91877 0.91629 0.39483 0.19792-0.00649-0.34180
   0   6  -8 20.4696 2.46618   1-0.91857 0.91574 0.39217 0.20061-0.05628-0.34172
   0   6  -9 47.1789  4.4926   1-0.91611 0.91292 0.38997 0.20284-0.09993-0.34778
   0   6 -10-1.48172 5.06102   1-0.91203 0.90849 0.38805 0.20478-0.13948-0.35794
   0   6 -11 28.6049 2.87662   1-0.90666 0.90277 0.38633 0.20653-0.17614-0.37099
   0   6 -12 6.10652 4.47566   1-0.90018 0.89594 0.38473 0.20815-0.21072-0.38612
   0   6 -13 2.35839 5.71638   1-0.89269 0.88810 0.38320 0.20970-0.24373-0.40282
   0   7 -11 18.2551 2.95201   1-0.88693 0.88304 0.43569 0.25593-0.15996-0.38722
   0   7 -10 1.69951  4.7057   1-0.89185 0.88832 0.43761 0.25398-0.12105-0.37642
   0   7  -9 10.8051 5.18193   1-0.89523 0.89204 0.43976 0.25180-0.07866-0.36910
   0   7  -8 10.8355 3.89557   1-0.89656 0.89372 0.44226 0.24928-0.03128-0.36676
   0   7  -7 14.8221 6.40388   1-0.89489 0.89241 0.44529 0.24622 0.02358-0.37191
   0   7  -6 41.1993 3.97798   1-0.88821 0.88608 0.44914 0.24235 0.09033-0.38895
   0   7  -5 76.5817 6.01764   1-0.87171 0.86993 0.45427 0.23720 0.17742-0.42633
   0   7  -4-3.54185 5.38605   1-0.83185 0.83042 0.46135 0.23009 0.30242-0.50162
   0   7  -3 27.8709 2.75655   1-0.72194 0.72087 0.47019 0.22122 0.50232-0.65180
   0   7  -2-4.42113 4.63692   1-0.36843 0.36770 0.46798 0.22341 0.80042-0.90019
   0   7  -1 99.5757 6.95355   1 0.33641-0.33678 0.40865 0.28272 0.85058-0.90064
   0   7   0-1.69853 4.33042   1 0.72377-0.72379 0.34567 0.34567 0.60213-0.60248
   0   7   1  93.517 6.36198   1 0.84267-0.84234 0.31565 0.37566 0.44198-0.39261
   0   7   2 12.8906 4.46541   1 0.88500-0.88432 0.30079 0.39050 0.36145-0.26238
   0   7   3 31.9792 2.86537   1 0.90288-0.90185 0.29235 0.39891 0.32138-0.17259
   0   7   4 3.13702 5.92841   1 0.91085-0.90946 0.28707 0.40418 0.30283-0.10433
   0   7   5 84.9354 6.74218   1 0.91391-0.91217 0.28353 0.40769 0.29677-0.04855
   0   7   6 40.1865 3.18275   1 0.91411-0.91202 0.28107 0.41012 0.29852-0.00059
   0   7   7 29.8421 3.08921   1 0.91240-0.90996 0.27933 0.41184 0.30544 0.04219
   0   7   8 5.68334 4.87423   1 0.90925-0.90646 0.27810 0.41305 0.31597 0.08138
   0   7   9 11.8899  5.4045   1 0.90493-0.90178 0.27724 0.41388 0.32910 0.11796
   0   7  10 1.70057  5.2873   1 0.89957-0.89607 0.27668 0.41441 0.34416 0.15261
   0   7  11 15.2281 3.01088   1 0.89326-0.88942 0.27636 0.41471 0.36070 0.18579
   0   8   8 26.1363 3.14431   1 0.88768-0.88489 0.33051 0.45940 0.32668 0.07062
   0   8   7 8.11302 5.90978   1 0.89060-0.88816 0.33186 0.45807 0.31707 0.03052
   0   8   6 3.36981 5.32813   1 0.89194-0.88986 0.33374 0.45621 0.31115-0.01327
   0   8   5 5.46329  6.2291   1 0.89120-0.88946 0.33636 0.45362 0.31045-0.06229
   0   8   4 44.5335 3.34161   1 0.88734-0.88595 0.34007 0.44994 0.31750-0.11904
   0   8   3 14.6232 6.22342   1 0.87825-0.87721 0.34552 0.44451 0.33661-0.18787
   0   8   2 4.46185   2.435   1 0.85900-0.85832 0.35397 0.43608 0.37576-0.27673
   0   8   1 51.0356 4.51889   1 0.81636-0.81603 0.36825 0.42183 0.45047-0.40115
   0   8   0  78.917  6.5431   1 0.70858-0.70860 0.39505 0.39505 0.58946-0.58986
   0   8  -1 45.9048 3.68097   1 0.40206-0.40243 0.44708 0.34305 0.80164-0.85175
   0   8  -2-4.35747 4.74844   1-0.20289 0.20217 0.50659 0.28356 0.83627-0.93609
   0   8  -3 23.8231 3.02897   1-0.62091 0.61984 0.51918 0.27100 0.58265-0.73218
   0   8  -4 37.3125 3.23091   1-0.77389 0.77246 0.51241 0.27779 0.36649-0.56573
   0   8  -5 7.56335 5.66608   1-0.83140 0.82962 0.50518 0.28505 0.22537-0.47433
   0   8  -6    0.00 5.95173   1-0.85589 0.85376 0.49960 0.29066 0.12740-0.42607
   0   8  -7  13.842 5.28604   1-0.86666 0.86418 0.49534 0.29494 0.05331-0.40169
   0   8  -8 19.1507 2.93184   1-0.87063 0.86779 0.49196 0.29834-0.00671-0.39138
   0   9  -3 11.1777 6.27163   1-0.50858 0.50750 0.56533 0.32361 0.64554-0.79512
   0   9  -2  7.8963 3.24024   1-0.06207 0.06134 0.54359 0.34533 0.83632-0.93619
   0   9  -1 19.5027 2.94392   1 0.44170-0.44208 0.48811 0.40078 0.75561-0.80577
   0   9   0 6.04969 4.83975   1 0.69095-0.69098 0.44443 0.44443 0.57478-0.57522
   0   9   1 13.3077 7.05419   1 0.78874-0.78841 0.42042 0.46843 0.45383-0.40456
   0   9   2 16.4445 6.06003   1 0.83085-0.83018 0.40684 0.48197 0.38532-0.28634
   0   9   3-3.69711 6.03736   1 0.85097-0.84994 0.39850 0.49030 0.34792-0.19923
   1   9   3 9.92722 6.20451   1 0.92645-0.85071 0.36756 0.52123 0.08737 0.06185
   1   9   2 10.4382 6.35138   1 0.92800-0.85261 0.36778 0.52104 0.06583 0.03368
   1   9   1 2.44125 5.52661   1 0.92883-0.85379 0.36829 0.52055 0.04656 0.00323
   1   9   0 2.43748 5.51808   1 0.92883-0.85415 0.36950 0.51937 0.03317-0.03309
   1   9  -1 4.27374 6.37416   1 0.92676-0.85242 0.37360 0.51530 0.04537-0.09500
   1   9  -2 10.2944 5.90217   1-0.70648 0.78047 0.56028 0.32863 0.42713-0.52648
   1   9  -3    0.00 5.27204   1-0.84896 0.92260 0.52833 0.36061-0.01844-0.13061
   1   8  -8 7.23456   5.907   1-0.85683 0.92870 0.47214 0.31816-0.21355-0.18401
   1   8  -7 18.7658 2.83839   1-0.86178 0.93401 0.47227 0.31800-0.19157-0.15628
   1   8  -6 5.64607 5.47407   1-0.86601 0.93859 0.47220 0.31805-0.17091-0.12723
   1   8  -5  15.508 2.57592   1-0.86948 0.94242 0.47181 0.31842-0.15275-0.09568
   1   8  -4 28.6487 3.02455   1-0.87207 0.94536 0.47072 0.31948-0.14032-0.05840
   1   8  -3 88.2185 6.65937   1-0.87282 0.94646 0.46750 0.32268-0.14657-0.00243
   1   8  -2 15.5555 5.38859   1-0.83482 0.90881 0.44163 0.34852-0.33484 0.23555
   1   8  -1 23.6545 3.04704   1 0.93834-0.86400 0.30114 0.48899-0.16326 0.11368
   1   8   0  64.367 4.88813   1 0.94900-0.87431 0.30884 0.48126-0.05665 0.05678
   1   8   1 62.4848 4.18904   1 0.95025-0.87521 0.31097 0.47911-0.01068 0.06052
   1   8   2-4.15731 6.06027   1 0.94991-0.87451 0.31203 0.47803 0.02387 0.07569
   1   8   3 34.5059 3.31871   1 0.94863-0.87289 0.31273 0.47730 0.05429 0.09498
   1   8   4 15.5404 5.84571   1 0.94658-0.87048 0.31330 0.47671 0.08277 0.11621
   1   8   5 28.0192 2.91357   1 0.94380-0.86735 0.31381 0.47616 0.11017 0.13852
   1   8   6-1.68975 5.60426   1 0.94030-0.86350 0.31433 0.47563 0.13693 0.16148
   1   8   7 14.5303 5.89865   1 0.93609-0.85894 0.31485 0.47507 0.16325 0.18487
   1   8   8 10.8358 5.51733   1 0.93116-0.85366 0.31542 0.47449 0.18928 0.20855
   1   7  11    0.00 6.38856   1 0.93209-0.85353 0.26487 0.42620 0.25351 0.29351
   1   7  10 15.3707 5.49002   1 0.93902-0.86081 0.26405 0.42704 0.22674 0.27057
   1   7   9 11.9386 5.42664   1 0.94520-0.86734 0.26326 0.42785 0.19962 0.24797
   1   7   8 15.3299 2.79733   1 0.95063-0.87313 0.26250 0.42864 0.17204 0.22584
   1   7   7 4.47816 5.24226   1 0.95533-0.87817 0.26173 0.42944 0.14385 0.20432
   1   7   6 6.23119 5.52781   1 0.95927-0.88247 0.26093 0.43026 0.11479 0.18366
   1   7   5 36.7995 3.48495   1 0.96244-0.88599 0.26007 0.43114 0.08447 0.16427
   1   7   4 12.1821 5.79561   1 0.96478-0.88868 0.25908 0.43216 0.05219 0.14684
   1   7   3 44.8707  3.7247   1 0.96613-0.89038 0.25783 0.43344 0.01665 0.13266
   1   7   2 4.77594 4.73631   1 0.96614-0.89074 0.25606 0.43523-0.02493 0.12454
   1   7   1 98.1883 6.76817   1 0.96356-0.88851 0.25311 0.43820-0.07977 0.12966
   1   7   0  2.1351 3.59814   1 0.95213-0.87744 0.24681 0.44453-0.17370 0.17389
   1   7  -1 64.3198 4.96195   1 0.83389-0.75955 0.22556 0.46581-0.49793 0.44840
   1   7  -2 5.38298 2.04363   1-0.79325 0.86724 0.37245 0.31894-0.48751 0.38827
   1   7  -3 41.4119 3.34688   1-0.88166 0.95530 0.40878 0.28263-0.24221 0.09326
   1   7  -4 14.4515 4.98822   1-0.88810 0.96138 0.41629 0.27515-0.20145 0.00278
   1   7  -5 12.0808 4.87324   1-0.88758 0.96051 0.41930 0.27216-0.19732-0.05106
   1   7  -6 4.80155 4.50425   1-0.88498 0.95757 0.42079 0.27069-0.20586-0.09223
   1   7  -7 9.46995 5.34494   1-0.88124 0.95347 0.42157 0.26994-0.22024-0.12756
   1   7  -8 10.9102 4.84591   1-0.87661 0.94850 0.42193 0.26961-0.23780-0.15972
   1   7  -9 4.34747 5.37971   1-0.87119 0.94272 0.42202 0.26954-0.25726-0.18997
   1   7 -10 1.71001 6.00537   1-0.86500 0.93618 0.42191 0.26968-0.27796-0.21898
   1   7 -11 14.9129 2.56121   1-0.85805 0.92887 0.42165 0.26997-0.29952-0.24714
   1   6 -13 4.75451  5.3157   1-0.85940 0.92952 0.37149 0.22141-0.35761-0.28841
   1   6 -12 5.03564 5.73333   1-0.86766 0.93814 0.37184 0.22103-0.33634-0.25998
   1   6 -11 40.9695   3.526   1-0.87514 0.94597 0.37205 0.22080-0.31576-0.23084
   1   6 -10 5.47218 4.84876   1-0.88184 0.95302 0.37209 0.22073-0.29612-0.20077
   1   6  -9 25.6098 2.60907   1-0.88774 0.95927 0.37192 0.22088-0.27778-0.16940
   1   6  -8 38.4549 2.86907   1-0.89280 0.96468 0.37149 0.22129-0.26131-0.13615
   1   6  -7 187.974 10.0681   1-0.89692 0.96915 0.37066 0.22209-0.24770-0.10005
   1   6  -6 2.02704 4.53259   1-0.89987 0.97246 0.36925 0.22348-0.23872-0.05932
   1   6  -5 55.2838 4.43041   1-0.90106 0.97399 0.36680 0.22590-0.23802-0.01031
   1   6  -4 42.6901 2.96476   1-0.89856 0.97185 0.36223 0.23045-0.25433 0.05571
   1   6  -3 287.825 11.2768   1-0.88379 0.95743 0.35192 0.24074-0.31478 0.16587
   1   6  -2-0.35615 3.88517   1-0.77762 0.85161 0.31511 0.27752-0.54974 0.45054
   1   6  -1 69.0321 5.49391   1 0.50587-0.43153 0.16861 0.42399-0.84245 0.79297
   1   6   0 56.8527 4.08248   1 0.92694-0.85224 0.18413 0.40845-0.32044 0.32067
   1   6   1 244.256 10.2611   1 0.96627-0.89122 0.19483 0.39772-0.16163 0.21158
   1   6   2-2.14287 4.10328   1 0.97588-0.90048 0.19990 0.39263-0.08086 0.18051
   1   6   3  100.52 6.38869   1 0.97866-0.90291 0.20287 0.38963-0.02560 0.17497
   1   6   4 39.0643 3.94847   1 0.97871-0.90261 0.20489 0.38759 0.01833 0.18075
   1   6   5 221.235 10.3384   1 0.97721-0.90075 0.20641 0.38604 0.05628 0.19251
   1   6   6 7.28685 4.95807   1 0.97459-0.89779 0.20765 0.38477 0.09069 0.20781
   1   6   7 54.2256 4.57254   1 0.97105-0.89389 0.20874 0.38366 0.12284 0.22537
   1   6   8  45.552 3.88342   1 0.96668-0.88917 0.20973 0.38264 0.15346 0.24447
   1   6   9 63.3838  5.3326   1 0.96152-0.88366 0.21069 0.38167 0.18298 0.26466
   1   6  10 9.93326 4.76383   1 0.95559-0.87738 0.21162 0.38071 0.21171 0.28564
   1   6  11 19.1777 2.69209   1 0.94890-0.87033 0.21256 0.37974 0.23984 0.30723
   1   6  12 8.37487 5.38429   1 0.94144-0.86252 0.21351 0.37876 0.26750 0.32928
   1   6  13 27.1244 3.35713   1 0.93320-0.85393 0.21450 0.37775 0.29479 0.35170
   1   5  15 5.55314 2.65066   1 0.92888-0.84891 0.16483 0.32861 0.33815 0.40781
   1   5  14-2.27831 5.09446   1 0.93849-0.85887 0.16369 0.32977 0.31057 0.38568
   1   5  13 16.7874 2.50229   1 0.94729-0.86802 0.16259 0.33090 0.28264 0.36390
   1   5  12    0.00 4.38796   1 0.95530-0.87638 0.16151 0.33200 0.25428 0.34255
   1   5  11 9.28325 4.73355   1 0.96252-0.88395 0.16045 0.33309 0.22537 0.32174
   1   5  10 3.47205 4.16284   1 0.96895-0.89074 0.15938 0.33419 0.19578 0.30162
   1   5   9 99.5636 7.57006   1 0.97459-0.89672 0.15828 0.33531 0.16529 0.28240
   1   5   8 2.28874 5.11777   1 0.97940-0.90189 0.15713 0.33648 0.13362 0.26436
   1   5   7 66.5635 5.54337   1 0.98334-0.90618 0.15589 0.33775 0.10032 0.24794
   1   5   6 2.71586 3.92979   1 0.98630-0.90949 0.15449 0.33917 0.06472 0.23384
   1   5   5 387.749 12.7248   1 0.98807-0.91161 0.15283 0.34085 0.02568 0.22316
   1   5   4 4.31709 3.48873   1 0.98823-0.91213 0.15075 0.34297-0.01877 0.21790
   1   5   3 7.71681 3.73072   1 0.98581-0.91005 0.14790 0.34583-0.07249 0.22191
   1   5   2 1.44121 3.58858   1 0.97805-0.90265 0.14365 0.35012-0.14404 0.24375
   1   5   1 31.2341 2.34332   1 0.95506-0.88001 0.13641 0.35738-0.25647 0.30646
   1   5   0 39.5142 3.27483   1 0.85863-0.78393 0.12265 0.37117-0.49168 0.49196
   1   5  -1 3.42094 3.87185   1 0.11375-0.03940 0.13886 0.35497-0.98300 0.93357
   1   5  -2 26.8234 1.93223   1-0.77182 0.84581 0.26146 0.23240-0.58518 0.48604
   1   5  -3 52.8112 4.23761   1-0.88269 0.95633 0.29649 0.19740-0.37104 0.22218
   1   5  -4-3.69697 3.69697   1-0.90481 0.97810 0.30857 0.18535-0.30002 0.10145
   1   5  -5 143.939 8.26603   1-0.91060 0.98354 0.31435 0.17959-0.27495 0.02667
   1   5  -6 11.8997 4.39365   1-0.91109 0.98368 0.31761 0.17635-0.26938-0.02862
   1   5  -7  134.53 8.37427   1-0.90911 0.98135 0.31959 0.17439-0.27377-0.07393
   1   5  -8-1.14645 4.44016   1-0.90562 0.97751 0.32084 0.17317-0.28392-0.11350
   1   5  -9 13.0315 4.81846   1-0.90101 0.97254 0.32160 0.17243-0.29768-0.14945
   1   5 -10-3.04435  3.8163   1-0.89546 0.96664 0.32203 0.17203-0.31385-0.18299
   1   5 -11 10.2341 4.51014   1-0.88904 0.95988 0.32220 0.17189-0.33171-0.21484
   1   5 -12-0.99604 4.82853   1-0.88182 0.95230 0.32217 0.17194-0.35081-0.24546
   1   5 -13 5.86761 5.03227   1-0.87378 0.94391 0.32198 0.17216-0.37082-0.27515
   1   5 -14 2.28489 5.35854   1-0.86494 0.93472 0.32163 0.17253-0.39155-0.30414
   1   5 -15  6.1128 4.89024   1-0.85529 0.92472 0.32116 0.17303-0.41283-0.33257
   1   4 -16 7.85773 3.96358   1-0.85681 0.92588 0.27115 0.12430-0.44479-0.35028
   1   4 -15 19.2208 2.74583   1-0.86708 0.93651 0.27164 0.12378-0.42386-0.32149
   1   4 -14 1.04208 4.29662   1-0.87652 0.94630 0.27200 0.12340-0.40348-0.29216
   1   4 -13 0.96566  4.4776   1-0.88514 0.95528 0.27222 0.12315-0.38379-0.26214
   1   4 -12 24.3347 2.49107   1-0.89294 0.96343 0.27227 0.12308-0.36496-0.23126
   1   4 -11  78.848 5.98957   1-0.89991 0.97075 0.27213 0.12319-0.34725-0.19926
   1   4 -10 36.2877 2.79945   1-0.90602 0.97721 0.27176 0.12354-0.33102-0.16577
   1   4  -9 14.1608 5.17887   1-0.91119 0.98273 0.27109 0.12418-0.31681-0.13026
   1   4  -8 222.335 9.60553   1-0.91530 0.98719 0.27003 0.12522-0.30547-0.09190
   1   4  -7 401.413 12.0625   1-0.91808 0.99032 0.26840 0.12682-0.29833-0.04932
   1   4  -6 14.1025 1.70568   1-0.91899 0.99158 0.26592 0.12928-0.29777-0.00017
   1   4  -5 164.544  7.4636   1-0.91672 0.98966 0.26198 0.13319-0.30829 0.06006
   1   4  -4 76.8252 5.00348   1-0.90775 0.98104 0.25527 0.13988-0.33948 0.14096
   1   4  -3 141.421 6.40944   1-0.87975 0.95340 0.24214 0.15298-0.41549 0.26669
   1   4  -2 87.9843 5.31808   1-0.76972 0.84372 0.20942 0.18568-0.60860 0.50951
   1   4  -1 23.9294 1.66274   1-0.15331 0.22766 0.11300 0.28208-0.98281 0.93343
   1   4   0 0.21848 2.78931   1 0.73623-0.66153 0.06535 0.32970-0.66838 0.66871
   1   4   1 188.051 7.08656   1 0.92592-0.85086 0.07832 0.31670-0.36300 0.41304
   1   4   2 352.826 9.56701   1 0.97131-0.89591 0.08742 0.30758-0.21432 0.31407
   1   4   3 22.9676 2.13388   1 0.98703-0.91127 0.09297 0.30200-0.12392 0.27339
   1   4   4  327.61  9.7396   1 0.99312-0.91702 0.09668 0.29827-0.05900 0.25818
   1   4   5 864.591 16.0274   1 0.99495-0.91849 0.09937 0.29556-0.00722 0.25611
   1   4   6 81.2027 5.87392   1 0.99438-0.91757 0.10146 0.29344 0.03697 0.26163
   1   4   7 61.7962 4.65123   1 0.99223-0.91507 0.10320 0.29168 0.07639 0.27192
   1   4   8 147.339 8.13951   1 0.98887-0.91135 0.10470 0.29015 0.11263 0.28540
   1   4   9 113.428 7.36984   1 0.98449-0.90662 0.10605 0.28877 0.14664 0.30110
   1   4  10 10.0068 2.12516   1 0.97920-0.90099 0.10732 0.28748 0.17902 0.31843
   1   4  11 10.3119 5.26617   1 0.97306-0.89450 0.10853 0.28625 0.21020 0.33697
   1   4  12 8.46953 5.02351   1 0.96610-0.88718 0.10971 0.28504 0.24043 0.35644
   1   4  13 10.5923 5.73736   1 0.95834-0.87906 0.11089 0.28383 0.26994 0.37665
   1   4  14  5.7153 4.90163   1 0.94976-0.87014 0.11208 0.28262 0.29887 0.39743
   1   4  15 12.3212 5.25377   1 0.94037-0.86039 0.11329 0.28139 0.32732 0.41869
   1   4  16 0.60273 5.35721   1 0.93014-0.84981 0.11453 0.28012 0.35539 0.44034
   1   3  17 10.8423 2.84288   1 0.92799-0.84731 0.06462 0.23124 0.37348 0.47201
   1   3  16 2.82196 5.14187   1 0.93887-0.85854 0.06328 0.23261 0.34501 0.45077
   1   3  15 12.5075 4.94404   1 0.94889-0.86891 0.06197 0.23394 0.31613 0.42993
   1   3  14 21.5567 2.57007   1 0.95807-0.87845 0.06068 0.23525 0.28676 0.40959
   1   3  13 25.5177  2.6481   1 0.96642-0.88715 0.05940 0.23656 0.25678 0.38985
   1   3  12 -2.4324 4.32849   1 0.97394-0.89502 0.05812 0.23787 0.22606 0.37086
   1   3  11 16.6733 2.11729   1 0.98062-0.90205 0.05681 0.23920 0.19441 0.35281
   1   3  10 147.145 8.12034   1 0.98642-0.90820 0.05545 0.24059 0.16155 0.33595
   1   3   9 177.265 8.37055   1 0.99128-0.91342 0.05401 0.24205 0.12712 0.32066
   1   3   8 4.81493 3.24173   1 0.99512-0.91760 0.05243 0.24365 0.09060 0.30748
   1   3   7 500.555 12.1988   1 0.99774-0.92057 0.05066 0.24545 0.05117 0.29719
   1   3   6 4.23592 2.82394   1 0.99882-0.92200 0.04858 0.24756 0.00758 0.29107
   1   3   5 684.448 12.7233   1 0.99772-0.92126 0.04603 0.25013-0.04229 0.29123
   1   3   4 716.099 12.4926   1 0.99310-0.91699 0.04273 0.25346-0.10222 0.30145
   1   3   3 380.894 8.84639   1 0.98170-0.90594 0.03817 0.25805-0.17965 0.32917
   1   3   2 159.629 5.84846   1 0.95411-0.87871 0.03144 0.26480-0.29104 0.39085
   1   3   1 59.2886 3.77799   1 0.87492-0.79986 0.02131 0.27495-0.47761 0.52771
   1   3   0 159.717 5.47769   1 0.56579-0.49109 0.01489 0.28140-0.82040 0.82078
   1   3  -1 11.4775 1.09158   1-0.31211 0.38646 0.08118 0.21513-0.94880 0.89946
   1   3  -2  115.23 5.07514   1-0.76879 0.84279 0.15821 0.13813-0.62513 0.52608
   1   3  -3 286.065   7.703   1-0.87553 0.94919 0.18862 0.10774-0.45110 0.30234
   1   3  -4 140.909 6.10398   1-0.90796 0.98125 0.20230 0.09408-0.37353 0.17506
   1   3  -5 689.455 12.8094   1-0.91981 0.99276 0.20970 0.08671-0.33823 0.09005
   1   3  -6 7.37665 1.43562   1-0.92383 0.99643 0.21420 0.08224-0.32391 0.02602
   1   3  -7 325.862 9.87064   1-0.92404 0.99629 0.21711 0.07935-0.32130-0.02630
   1   3  -8 37.2074 3.00127   1-0.92201 0.99391 0.21908 0.07741-0.32585-0.07147
   1   3  -9 159.865 8.01446   1-0.91844 0.98998 0.22042 0.07610-0.33507-0.11196
   1   3 -10  14.685 2.24294   1-0.91367 0.98486 0.22131 0.07523-0.34751-0.14924
   1   3 -11 10.0574 4.60751   1-0.90788 0.97872 0.22186 0.07470-0.36224-0.18421
   1   3 -12 8.13163 3.77049   1-0.90118 0.97166 0.22216 0.07442-0.37868-0.21749
   1   3 -13 9.74411 4.68737   1-0.89361 0.96374 0.22225 0.07436-0.39640-0.24948
   1   3 -14 14.4475 5.40574   1-0.88519 0.95497 0.22215 0.07449-0.41514-0.28045
   1   3 -15 2.61294 4.76101   1-0.87594 0.94537 0.22190 0.07476-0.43466-0.31064
   1   3 -16 -0.5659  4.7684   1-0.86585 0.93493 0.22150 0.07518-0.45483-0.34018
   1   3 -17 14.0567 5.56795   1-0.85491 0.92364 0.22098 0.07573-0.47552-0.36921
   1   2 -17-5.25372 6.15014   1-0.86126 0.92999 0.17119 0.02676-0.48464-0.36004
   1   2 -16 15.6053 5.24487   1-0.87205 0.94113 0.17163 0.02629-0.46459-0.33037
   1   2 -15 4.94444 5.37103   1-0.88197 0.95141 0.17194 0.02596-0.44514-0.30011
   1   2 -14 13.5929 5.32267   1-0.89105 0.96083 0.17209 0.02578-0.42641-0.26913
   1   2 -13 9.52247 4.84598   1-0.89927 0.96941 0.17207 0.02577-0.40857-0.23725
   1   2 -12  194.62 9.64554   1-0.90662 0.97711 0.17186 0.02596-0.39187-0.20425
   1   2 -11 9.24589 4.06625   1-0.91306 0.98390 0.17142 0.02638-0.37660-0.16981
   1   2 -10 138.747 7.87156   1-0.91852 0.98971 0.17069 0.02708-0.36321-0.13348
   1   2  -9 81.9967  5.8768   1-0.92288 0.99442 0.16960 0.02815-0.35235-0.09463
   1   2  -8 326.272 9.95995   1-0.92590 0.99780 0.16802 0.02971-0.34499-0.05228
   1   2  -7 850.557 14.4801   1-0.92717 0.99942 0.16575 0.03195-0.34262-0.00493
   1   2  -6 31.4311 2.59632   1-0.92586 0.99846 0.16246 0.03521-0.34779 0.04995
   1   2  -5 760.322 12.1034   1-0.92019 0.99314 0.15752 0.04012-0.36498 0.11685
   1   2  -4 210.593 6.26779   1-0.90582 0.97912 0.14963 0.04799-0.40284 0.20442
   1   2  -3 1969.90 16.8914   1-0.87021 0.94386 0.13573 0.06187-0.47984 0.33113
   1   2  -2  467.93 7.92764   1-0.76784 0.84184 0.10748 0.09009-0.63703 0.53804
   1   2  -1 180.034  5.0651   1-0.40996 0.48432 0.04409 0.15346-0.91394 0.86465
   1   2   0 2110.97 15.9556   1 0.37410-0.29939-0.02861 0.22613-0.92427 0.92469
   1   2   1 30.5714 2.30417   1 0.79963-0.72457-0.03374 0.23124-0.59386 0.64400
   1   2   2 3484.88 21.0352   1 0.92490-0.84949-0.02402 0.22150-0.37288 0.47273
   1   2   3 420.186 7.94523   1 0.96910-0.89334-0.01641 0.21386-0.23924 0.38881
   1   2   4 1068.25 13.2656   1 0.98782-0.91171-0.01105 0.20848-0.14818 0.34746
   1   2   5 745.676 12.0399   1 0.99623-0.91977-0.00714 0.20454-0.07936 0.32835
   1   2   6 228.402 7.53914   1 0.99953-0.92271-0.00413 0.20151-0.02331 0.32201
   1   2   7 622.346 12.3442   1 0.99984-0.92267-0.00170 0.19905 0.02480 0.32362
   1   2   8 236.239 8.33496   1 0.99816-0.92064 0.00036 0.19697 0.06765 0.33048
   1   2   9 249.763 9.18864   1 0.99500-0.91713 0.00216 0.19514 0.10687 0.34097
   1   2  10 23.7944 2.34664   1 0.99064-0.91242 0.00378 0.19349 0.14346 0.35409
   1   2  11 0.34145 3.46537   1 0.98523-0.90666 0.00530 0.19195 0.17810 0.36916
   1   2  12  118.84 8.17047   1 0.97888-0.89995 0.00674 0.19049 0.21125 0.38572
   1   2  13 2.47711 4.29048   1 0.97162-0.89235 0.00813 0.18907 0.24325 0.40344
   1   2  14 12.6516 5.26932   1 0.96351-0.88388 0.00951 0.18767 0.27432 0.42208
   1   2  15-4.93086 5.57863   1 0.95453-0.87455 0.01088 0.18627 0.30465 0.44146
   1   2  16 16.6366 5.90331   1 0.94470-0.86436 0.01226 0.18486 0.33438 0.46145
   1   2  17   7.576 5.55927   1 0.93400-0.85331 0.01367 0.18343 0.36360 0.48193
   1   1  18 6.76727 5.18382   1 0.92572-0.84468-0.03555 0.13387 0.38309 0.51221
   1   1  17 2.83224 4.56685   1 0.93715-0.85647-0.03705 0.13539 0.35358 0.49200
   1   1  16 2.59948 4.38072   1 0.94769-0.86735-0.03853 0.13689 0.32358 0.47229
   1   1  15 2.85684 4.20517   1 0.95734-0.87735-0.03999 0.13837 0.29298 0.45318
   1   1  14 234.707 11.4667   1 0.96611-0.88647-0.04145 0.13986 0.26165 0.43480
   1   1  13 18.5376 2.30945   1 0.97398-0.89470-0.04292 0.14136 0.22943 0.41731
   1   1  12  4.2981 4.02049   1 0.98094-0.90201-0.04443 0.14289 0.19610 0.40092
   1   1  11  3.2316  3.6846   1 0.98694-0.90836-0.04601 0.14449 0.16138 0.38593
   1   1  10 450.346 12.1759   1 0.99189-0.91366-0.04768 0.14619 0.12486 0.37274
   1   1   9 60.4817 4.12472   1 0.99565-0.91778-0.04949 0.14803 0.08598 0.36191
   1   1   8 10.9169 1.46021   1 0.99799-0.92047-0.05152 0.15008 0.04391 0.35426
   1   1   7  210.06 7.16461   1 0.99850-0.92133-0.05386 0.15245-0.00259 0.35105
   1   1   6 30.0145 2.13451   1 0.99643-0.91961-0.05665 0.15526-0.05551 0.35427
   1   1   5 86.0699 4.10817   1 0.99031-0.91384-0.06011 0.15875-0.11818 0.36722
   1   1   4 97.0736 4.05813   1 0.97695-0.90083-0.06459 0.16325-0.19652 0.39585
   1   1   3 3204.85 18.3177   1 0.94853-0.87277-0.07061 0.16930-0.30196 0.45158
   1   1   213326.50 128.171   1 0.88237-0.80696-0.07863 0.17734-0.45765 0.55755
   1   1   1 1246.94 9.43716   1 0.70092-0.62586-0.08598 0.18472-0.70302 0.75322
   1   1   0 247.749 4.42177   1 0.19201-0.11730-0.06762 0.16638-0.97764 0.97812
   1   1  -1 651.796 7.01596   1-0.47391 0.54827 0.00351 0.09528-0.88390 0.83467
   1   1  -213392.70 129.105   1-0.76623 0.84024 0.05706 0.04175-0.64546 0.54652
   1   1  -3 1167.04 11.1812   1-0.86379 0.93744 0.08333 0.01551-0.50306 0.35440
   1   1  -4 343.388 6.90431   1-0.90158 0.97488 0.09722 0.00164-0.42797 0.22960
   1   1  -5 421.341  8.2938   1-0.91806 0.99101 0.10544-0.00656-0.38871 0.14063
   1   1  -6 21.4951   1.465   1-0.92524 0.99784 0.11074-0.01182-0.36946 0.07167
   1   1  -7 51.2274 3.31639   1-0.92760 0.99985 0.11433-0.01539-0.36226 0.01475
   1   1  -8 55.3531 3.70705   1-0.92708 0.99898 0.11685-0.01789-0.36280-0.03442
   1   1  -9 221.842 8.50301   1-0.92461 0.99615 0.11865-0.01966-0.36857-0.07836
   1   1 -10 349.554 10.9456   1-0.92066 0.99186 0.11992-0.02091-0.37805-0.11859
   1   1 -11 6.47916 3.66516   1-0.91552 0.98637 0.12081-0.02177-0.39023-0.15613
   1   1 -12 8.26211 3.71582   1-0.90934 0.97983 0.12139-0.02233-0.40444-0.19163
   1   1 -13 9.07466 2.07183   1-0.90220 0.97234 0.12172-0.02263-0.42022-0.22556
   1   1 -14 195.255 10.3873   1-0.89416 0.96395 0.12184-0.02273-0.43722-0.25827
   1   1 -15 1.43228 4.60416   1-0.88525 0.95468 0.12178-0.02264-0.45521-0.28999
   1   1 -16 3.64883 4.63307   1-0.87546 0.94455 0.12155-0.02239-0.47400-0.32092
   1   1 -17-1.13434 4.74527   1-0.86480 0.93354 0.12118-0.02200-0.49344-0.35119
   1   1 -18 9.22613  5.1092   1-0.85326 0.92164 0.12068-0.02147-0.51342-0.38092
   1   0 -18 7.92416 3.70775   1-0.85413 0.92252 0.07054-0.07009-0.52132-0.37297
   1   0 -17 3.36936 4.34984   1-0.86559 0.93432 0.07098-0.07056-0.50185-0.34273
   1   0 -16  15.983 5.94594   1-0.87614 0.94523 0.07128-0.07088-0.48298-0.31189
   1   0 -15-0.94332 4.42457   1-0.88581 0.95525 0.07143-0.07105-0.46481-0.28034
   1   0 -14 60.4888 5.44685   1-0.89459 0.96438 0.07140-0.07106-0.44750-0.24794
   1   0 -13 5.46783 3.35972   1-0.90246 0.97261 0.07119-0.07087-0.43125-0.21448
   1   0 -12 246.499 10.8504   1-0.90940 0.97990 0.07075-0.07046-0.41632-0.17970
   1   0 -11-2.54157 3.86494   1-0.91534 0.98618 0.07005-0.06978-0.40305-0.14325
   1   0 -10 103.949  6.5999   1-0.92016 0.99136 0.06903-0.06878-0.39194-0.10465
   1   0  -9 0.50389  2.9165   1-0.92370 0.99525 0.06759-0.06737-0.38367-0.06322
   1   0  -8  815.82 14.2174   1-0.92565 0.99755 0.06560-0.06541-0.37924-0.01793
   1   0  -7 0.57174 2.35736   1-0.92545 0.99771 0.06286-0.06269-0.38018 0.03273
   1   0  -6 11.0461 1.11318   1-0.92211 0.99472 0.05902-0.05887-0.38894 0.09120
   1   0  -5-1.49012 1.91097   1-0.91359 0.98654 0.05346-0.05334-0.40959 0.16156
   1   0  -4 4184.77 21.9795   1-0.89539 0.96869 0.04503-0.04493-0.44936 0.25104
   1   0  -3-1.02709 1.98895   1-0.85623 0.92989 0.03131-0.03124-0.52170 0.37310
   1   0  -2 2281.82  12.138   1-0.76358 0.83759 0.00685-0.00681-0.65106 0.55216
   1   0  -1-1.44517 1.31113   1-0.51758 0.59194-0.03933 0.03935-0.85835 0.80917
   1   0   0 5784.06  60.981   1 0.03736 0.03736-0.10506 0.10506-0.99342 0.99395
   1   0   1 2.37127 1.26053   1 0.58403-0.50896-0.13494 0.13491-0.79622 0.84646
   1   0   2 1921.73 11.1973   1 0.82586-0.75045-0.13199 0.13194-0.54229 0.64224
   1   0   3-2.47436 1.89447   1 0.91934-0.84357-0.12428 0.12420-0.36676 0.51642
   1   0   4 4130.31 21.8666   1 0.96011-0.88399-0.11781 0.11770-0.24675 0.44613
   1   0   5 0.81205 1.84583   1 0.97975-0.90328-0.11282 0.11270-0.15846 0.40755
   1   0   6 43.4794 3.29305   1 0.98942-0.91260-0.10894 0.10878-0.08881 0.38762
   1   0   7 -0.9513  2.4291   1 0.99367-0.91649-0.10580 0.10562-0.03080 0.37932
   1   0   8 808.921 14.1465   1 0.99459-0.91706-0.10318 0.10298 0.01955 0.37868
   1   0   9-0.99922 2.54752   1 0.99323-0.91535-0.10092 0.10070 0.06461 0.38333
   1   0  10 29.4593 2.51044   1 0.99018-0.91195-0.09892 0.09866 0.10589 0.39176
   1   0  11 4.09074 3.46139   1 0.98576-0.90718-0.09708 0.09681 0.14437 0.40300
   1   0  12 220.606 10.0297   1 0.98016-0.90123-0.09537 0.09507 0.18072 0.41635
   1   0  13-0.77305 4.09064   1 0.97352-0.89424-0.09374 0.09342 0.21543 0.43136
   1   0  14 27.0524 2.56613   1 0.96590-0.88627-0.09217 0.09182 0.24883 0.44767
   1   0  15-3.26854 4.40504   1 0.95734-0.87736-0.09062 0.09024 0.28119 0.46502
   1   0  16 19.1719 2.73913   1 0.94787-0.86753-0.08908 0.08868 0.31270 0.48322
   1   0  17 2.22756 3.52209   1 0.93749-0.85680-0.08753 0.08711 0.34350 0.50213
   1   0  18 1.81638 5.02935   1 0.92619-0.84514-0.08597 0.08552 0.37372 0.52162
   1  -1  18 5.49937 5.89267   1 0.92383-0.84278-0.13613 0.03692 0.36440 0.53100
   1  -1  17 1.12491 4.63814   1 0.93501-0.85432-0.13776 0.03857 0.33344 0.51224
   1  -1  16 1.03226  4.6164   1 0.94526-0.86492-0.13938 0.04022 0.30182 0.49415
   1  -1  15 6.61386 4.53128   1 0.95456-0.87457-0.14101 0.04187 0.26939 0.47688
   1  -1  14 209.572 11.3763   1 0.96290-0.88326-0.14265 0.04353 0.23597 0.46058
   1  -1  13  19.001 2.26283   1 0.97025-0.89096-0.14433 0.04524 0.20135 0.44549
   1  -1  12 1.06676 3.64369   1 0.97654-0.89760-0.14608 0.04701 0.16522 0.43191
   1  -1  11 2.56669 3.36496   1 0.98168-0.90309-0.14793 0.04889 0.12718 0.42024
   1  -1  10 395.557 11.6087   1 0.98549-0.90726-0.14992 0.05091 0.08667 0.41103
   1  -1   9 62.8634 4.90206   1 0.98772-0.90984-0.15212 0.05313 0.04290 0.40508
   1  -1   8 14.3704 1.54544   1 0.98790-0.91037-0.15460 0.05564-0.00528 0.40355
   1  -1   7 209.218 6.97845   1 0.98527-0.90809-0.15749 0.05855-0.05963 0.40820
   1  -1   6 28.3478 2.25584   1 0.97837-0.90155-0.16096 0.06204-0.12294 0.42179
   1  -1   5 77.1703 3.98312   1 0.96435-0.88788-0.16522 0.06633-0.19981 0.44895
   1  -1   4 102.091 4.16886   1 0.93697-0.86085-0.17059 0.07173-0.29821 0.49764
   1  -1   3 2998.59 17.6628   1 0.88108-0.80531-0.17722 0.07838-0.43219 0.58191
   1  -1   212331.50 123.643   1 0.75579-0.68037-0.18375 0.08493-0.62306 0.72306
   1  -1   1 1168.15 9.29923   1 0.45769-0.38263-0.18071 0.08192-0.86721 0.91750
   1  -1   0 243.777 4.43736   1-0.08619 0.16090-0.14284 0.04408-0.98650 0.98708
   1  -1  -1 667.698 7.04827   1-0.54809 0.62245-0.08367-0.01507-0.83604 0.78690
   1  -1  -214031.30 131.765   1-0.75967 0.83368-0.04321-0.05551-0.65421 0.55536
   1  -1  -3 1131.91 11.0249   1-0.84745 0.92111-0.02041-0.07828-0.53645 0.38789
   1  -1  -4 368.828 7.04449   1-0.88733 0.96064-0.00697-0.09170-0.46735 0.26908
   1  -1  -5 434.385 8.29943   1-0.90689 0.97985 0.00156-0.10020-0.42777 0.17979
   1  -1  -6 19.0014 1.66262   1-0.91657 0.98918 0.00731-0.10593-0.40628 0.10858
   1  -1  -7 53.1831 4.14364   1-0.92080 0.99306 0.01136-0.10995-0.39637 0.04897
   1  -1  -8 57.8797 4.53391   1-0.92166 0.99357 0.01428-0.11285-0.39425-0.00287
   1  -1  -9 223.467 8.44122   1-0.92022 0.99177 0.01643-0.11497-0.39756-0.04927
   1  -1 -10 336.187 11.0621   1-0.91707 0.98827 0.01801-0.11653-0.40481-0.09173
   1  -1 -11 2.57186 3.55089   1-0.91254 0.98339 0.01916-0.11765-0.41500-0.13125
   1  -1 -12 4.99025 4.21753   1-0.90683 0.97733 0.01997-0.11843-0.42743-0.16854
   1  -1 -13 11.4087  4.0694   1-0.90008 0.97023 0.02050-0.11894-0.44161-0.20407
   1  -1 -14 192.019 10.2707   1-0.89235 0.96215 0.02080-0.11922-0.45717-0.23822
   1  -1 -15 2.84248 4.18402   1-0.88369 0.95313 0.02090-0.11929-0.47386-0.27125
   1  -1 -16-1.55173 4.47945   1-0.87412 0.94321 0.02082-0.11919-0.49145-0.30336
   1  -1 -17 6.75439 4.57275   1-0.86363 0.93237 0.02058-0.11892-0.50981-0.33472
   1  -1 -18 6.10576 4.88462   1-0.85224 0.92063 0.02020-0.11852-0.52879-0.36545
   2  -1 -17 2.86512 3.92846   1-0.81451 0.95796 0.01149-0.10983-0.58579-0.25821
   2  -1 -16 4.21726 4.71504   1-0.82362 0.96742 0.01103-0.10940-0.57286-0.22143
   2  -1 -15 -7.7371 5.07171   1-0.83154 0.97569 0.01033-0.10872-0.56125-0.18333
   2  -1 -14 91.4113 6.44693   1-0.83819 0.98270 0.00935-0.10777-0.55122-0.14365
   2  -1 -13-0.80671  3.7838   1-0.84345 0.98831 0.00805-0.10649-0.54310-0.10205
   2  -1 -12  47.366 3.58903   1-0.84714 0.99235 0.00636-0.10483-0.53731-0.05813
   2  -1 -11 3.31945 3.87111   1-0.84898 0.99455 0.00420-0.10270-0.53440-0.01133
   2  -1 -10 439.945 12.5435   1-0.84856 0.99448 0.00147-0.09999-0.53508 0.03907
   2  -1  -9 16.5434 1.73292   1-0.84526 0.99153-0.00200-0.09654-0.54031 0.09401
   2  -1  -8 40.6312 2.94528   1-0.83810 0.98472-0.00643-0.09214-0.55138 0.15479
   2  -1  -7  285.35 8.28636   1-0.82554 0.97251-0.01213-0.08646-0.57003 0.22316
   2  -1  -6 248.511 7.32339   1-0.80500 0.95232-0.01958-0.07904-0.59861 0.30145
   2  -1  -5 430.793 8.82323   1-0.77215 0.91982-0.02949-0.06915-0.64019 0.39273
   2  -1  -4 320.232 7.03547   1-0.71942 0.86744-0.04290-0.05577-0.69830 0.50056
   2  -1  -3 544.265 8.49578   1-0.63379 0.78217-0.06122-0.03747-0.77551 0.62748
   2  -1  -2 3146.82 18.8955   1-0.49475 0.64348-0.08588-0.01283-0.86821 0.76990
   2  -1  -1 87.5265 3.73569   1-0.27951 0.42859-0.11661 0.01787-0.95493 0.90632
   2  -1   0 512.493 7.68016   1 0.00938 0.14005-0.14823 0.04946-0.98874 0.98985
   2  -1   1 6.69605 2.25038   1 0.31266-0.16287-0.17153 0.07274-0.93193 0.98275
   2  -1   2 4280.14 22.0353   1 0.55704-0.40690-0.18236 0.08355-0.80617 0.90670
   2  -1   3 38.3656  2.9609   1 0.72177-0.57129-0.18423 0.08539-0.66195 0.81219
   2  -1   4 106.498 4.28619   1 0.82501-0.67418-0.18190 0.08303-0.52911 0.72906
   2  -1   5 382.289 8.28961   1 0.88906-0.73787-0.17813 0.07924-0.41533 0.66500
   2  -1   6 460.703 9.79827   1 0.92926-0.77772-0.17412 0.07521-0.31917 0.61855
   2  -1   7 116.825 5.66622   1 0.95472-0.80283-0.17031 0.07137-0.23710 0.58619
   2  -1   8 124.191 6.03505   1 0.97073-0.81849-0.16681 0.06785-0.16587 0.56467
   2  -1   9 86.1898 5.81529   1 0.98039-0.82779-0.16363 0.06464-0.10289 0.55140
   2  -1  10 353.499 11.1045   1 0.98556-0.83262-0.16072 0.06170-0.04624 0.54447
   2  -1  11 6.63795 4.09191   1 0.98744-0.83414-0.15804 0.05900 0.00549 0.54245
   2  -1  12 23.7969 2.20191   1 0.98675-0.83310-0.15555 0.05648 0.05335 0.54430
   2  -1  13 1.61359 4.26914   1 0.98399-0.82999-0.15319 0.05410 0.09813 0.54924
   2  -1  14 87.8671 6.28258   1 0.97950-0.82515-0.15095 0.05184 0.14042 0.55666
   2  -1  15 1.93381 4.04486   1 0.97349-0.81879-0.14879 0.04965 0.18067 0.56611
   2  -1  16 2.63551  4.6253   1 0.96612-0.81107-0.14669 0.04752 0.21926 0.57724
   2  -1  17 4.01374  4.6934   1 0.95749-0.80208-0.14462 0.04543 0.25644 0.58977
   2   0  17-4.54234 5.14158   1 0.96096-0.80556-0.09444 0.09401 0.26691 0.57926
   2   0  16 20.9752 2.71032   1 0.96988-0.81483-0.09644 0.09604 0.23058 0.56587
   2   0  15 -0.9551 4.91667   1 0.97760-0.82290-0.09847 0.09809 0.19297 0.55377
   2   0  14  6.7871 2.10648   1 0.98405-0.82970-0.10055 0.10020 0.15381 0.54322
   2   0  13-4.37091 4.14852   1 0.98908-0.83508-0.10271 0.10238 0.11277 0.53455
   2   0  12  247.69  10.318   1 0.99252-0.83888-0.10497 0.10467 0.06943 0.52817
   2   0  11 0.97729 3.24132   1 0.99409-0.84080-0.10737 0.10709 0.02325 0.52465
   2   0  10 162.323 8.12104   1 0.99337-0.84043-0.10994 0.10969-0.02652 0.52470
   2   0   9 1.04399 2.68713   1 0.98973-0.83714-0.11274 0.11251-0.08084 0.52931
   2   0   8 31.4558 2.97401   1 0.98218-0.82994-0.11581 0.11561-0.14106 0.53981
   2   0   7-3.25229 2.69666   1 0.96911-0.81722-0.11922 0.11904-0.20901 0.55805
   2   0   6 1135.72  14.789   1 0.94786-0.79632-0.12300 0.12285-0.28723 0.58656
   2   0   5-0.15204 1.85596   1 0.91385-0.76266-0.12710 0.12697-0.37913 0.62874
   2   0   4 27.0144 2.27297   1 0.85894-0.70810-0.13124 0.13114-0.48883 0.68874
   2   0   3-2.29987 1.86823   1 0.76873-0.61825-0.13452 0.13444-0.61975 0.76994
   2   0   2 1302.92 11.3965   1 0.61989-0.46976-0.13454 0.13448-0.76860 0.86908
   2   0   1   2.368  1.8835   1 0.38635-0.23657-0.12640 0.12637-0.91083 0.96160
   2   0   0 7821.82 100.634   1 0.07471 0.07471-0.10484 0.10484-0.99107 0.99213
   2   0  -1 -1.2923 1.99646   1-0.23998 0.38906-0.07227 0.07229-0.96972 0.92106
   2   0  -2 1661.95 12.8202   1-0.47873 0.62745-0.03920 0.03925-0.88043 0.78207
   2   0  -3 0.87706 1.84755   1-0.63073 0.77910-0.01262 0.01269-0.78033 0.63225
   2   0  -4 54.6352 3.19236   1-0.72193 0.86996 0.00684-0.00674-0.69702 0.49923
   2   0  -5 -3.9577 2.28836   1-0.77667 0.92434 0.02083-0.02071-0.63505 0.38755
   2   0  -6 1829.79 18.6088   1-0.81002 0.95734 0.03102-0.03087-0.59131 0.29409
   2   0  -7-4.67171 2.86533   1-0.83046 0.97742 0.03858-0.03841-0.56162 0.21470
   2   0  -8 6.26904 1.26078   1-0.84272 0.98933 0.04430-0.04411-0.54250 0.14586
   2   0  -9-2.87215 2.64992   1-0.84952 0.99578 0.04871-0.04849-0.53133 0.08497
   2   0 -10 232.434 9.13608   1-0.85248 0.99839 0.05213-0.05189-0.52620 0.03014
   2   0 -11-1.30311 4.01646   1-0.85258 0.99814 0.05482-0.05455-0.52575-0.02002
   2   0 -12 227.569 10.3085   1-0.85047 0.99568 0.05692-0.05662-0.52896-0.06653
   2   0 -13-3.57769 4.07338   1-0.84655 0.99141 0.05855-0.05823-0.53509-0.11012
   2   0 -14 12.7092 2.16283   1-0.84109 0.98559 0.05980-0.05945-0.54355-0.15136
   2   0 -15 2.38949 3.85294   1-0.83426 0.97842 0.06073-0.06036-0.55393-0.19069
   2   0 -16 21.7883 2.43103   1-0.82620 0.97000 0.06138-0.06098-0.56589-0.22845
   2   0 -17 3.97231 3.45179   1-0.81697 0.96042 0.06179-0.06137-0.57916-0.26489
   2   0 -18  0.6156 5.47159   1-0.80662 0.94972 0.06198-0.06154-0.59353-0.30023
   2   1 -17 1.14581 5.12422   1-0.81675 0.96019 0.11192-0.01274-0.57186-0.27224
   2   1 -16 7.37863 4.53381   1-0.82614 0.96993 0.11157-0.01241-0.55821-0.23618
   2   1 -15 1.45039 4.50942   1-0.83438 0.97853 0.11097-0.01184-0.54585-0.19883
   2   1 -14 86.0829  6.4857   1-0.84141 0.98591 0.11011-0.01100-0.53505-0.15991
   2   1 -13-5.64555  4.5978   1-0.84711 0.99197 0.10893-0.00984-0.52617-0.11909
   2   1 -12 45.3311 3.47533   1-0.85131 0.99652 0.10736-0.00830-0.51962-0.07591
   2   1 -11    0.00 3.72584   1-0.85374 0.99930 0.10533-0.00630-0.51601-0.02981
   2   1 -10 420.584 12.0697   1-0.85400 0.99991 0.10272-0.00371-0.51611 0.02000
   2   1  -9 18.2765 1.85167   1-0.85146 0.99772 0.09936-0.00037-0.52099 0.07459
   2   1  -8 42.8924 3.36994   1-0.84510 0.99171 0.09499 0.00396-0.53212 0.13543
   2   1  -7 275.173  8.1875   1-0.83326 0.98022 0.08927 0.00966-0.55155 0.20458
   2   1  -6 269.575 7.41979   1-0.81306 0.96038 0.08163 0.01728-0.58220 0.28494
   2   1  -5 417.687 8.69317   1-0.77936 0.92703 0.07119 0.02769-0.62805 0.38050
   2   1  -4 309.813 7.08935   1-0.72265 0.87067 0.05660 0.04226-0.69402 0.49618
   2   1  -3 543.623 8.53982   1-0.62537 0.77374 0.03591 0.06292-0.78392 0.63580
   2   1  -2 3027.01 18.5704   1-0.45845 0.60717 0.00718 0.09162-0.89192 0.79350
   2   1  -1 80.5597 3.72673   1-0.19272 0.34180-0.02836 0.12715-0.98217 0.93346
   2   1   0 529.786 7.72108   1 0.14791 0.00152-0.06136 0.16012-0.98599 0.98700
   2   1   1 6.63473 2.25161   1 0.46185-0.31207-0.08040 0.17913-0.87998 0.93070
   2   1   2 4456.73 22.2712   1 0.67938-0.52925-0.08566 0.18437-0.72391 0.82434
   2   1   3 31.2562 2.39784   1 0.81073-0.66025-0.08395 0.18263-0.57358 0.72373
   2   1   4 103.101 4.41469   1 0.88801-0.73718-0.07994 0.17860-0.44650 0.64636
   2   1   5 407.545  8.5731   1 0.93427-0.78309-0.07557 0.17420-0.34181 0.59138
   0   0   0    0.00    0.00   1
;
_shelx_hkl_checksum     10411
_shelx_res_file
;
TITL    mer41 in P 21/c
CELL  0.71073   9.5130   7.196  14.297   90.000   90.41   90.000
ZERR     4.00   0.001   0.005   0.004    0.000    0.02    0.000
LATT  1
SYMM -X, 0.50000+Y, 0.50000-Z
SFAC    C   H   N   O   CL
UNIT    28  40   4  16   4
L.S.    14
ACTA
HTAB
DFIX 0.89 0.01 N1 H1A N1 H1B N1 H1C
EQIV $1 -x+1, -y, -z+1
EQIV $2 -x+1, y+1/2, -z+3/2
EQIV $3 x, y+1, z
HTAB N1 O1
HTAB N1 O1_$1
HTAB N1 O3_$3
HTAB N1 O2_$2
BOND $H
TWIN 1 0 0 0 -1 0 0 0 -1
WGHT    0.085000    1.051400
BASF   0.04766
FVAR       0.90101
CL1   5    0.528974   -0.293151    0.623590    11.00000    0.09149    0.04339 =
         0.05763    0.00425   -0.00204    0.00455
O1    4    0.525556   -0.165873    0.548044    11.00000    0.17948    0.06869 =
         0.06650    0.01818   -0.00510   -0.00060
O2    4    0.517600   -0.182258    0.705420    11.00000    0.16343    0.09814 =
         0.06939   -0.01645    0.01558    0.02191
O3    4    0.655404   -0.391685    0.624983    11.00000    0.12443    0.09889 =
         0.15507   -0.01052   -0.01416    0.04953
O4    4    0.415341   -0.414192    0.613821    11.00000    0.14405    0.10539 =
         0.19240    0.00920   -0.02602   -0.05159
N1    3    0.624746    0.199176    0.627586    11.00000    0.07109    0.05902 =
         0.08610   -0.01402   -0.00208    0.00219
H1A   2    0.571429    0.131653    0.589631    11.00000   -1.50000
H1B   2    0.602446    0.288170    0.587223    11.00000   -1.50000
H1C   2    0.582324    0.274113    0.667520    11.00000   -1.50000
C1    1    0.776748    0.182167    0.626502    11.00000    0.06418    0.04426 =
         0.06808   -0.00656   -0.00459    0.00244
C2    1    1.065859    0.150906    0.626607    11.00000    0.06982    0.07094 =
         0.08607   -0.01962    0.00273    0.00446
C3    1    0.996736    0.237863    0.555177    11.00000    0.07867    0.08561 =
         0.07868    0.00097    0.01379   -0.00567
AFIX  43
H3    2    1.048023    0.286168    0.505664    11.00000   -1.20000
AFIX   0
C4    1    0.852788    0.255745    0.554708    11.00000    0.08193    0.07600 =
         0.06850    0.00965   -0.00246    0.00681
AFIX  43
H4    2    0.807540    0.317439    0.505905    11.00000   -1.20000
AFIX   0
C5    1    0.843528    0.094332    0.698643    11.00000    0.08483    0.08269 =
         0.08070    0.01529    0.00767   -0.00605
AFIX  43
H5    2    0.791776    0.044895    0.747656    11.00000   -1.20000
AFIX   0
C6    1    0.987035    0.079046    0.698782    11.00000    0.08536    0.08561 =
         0.09740    0.01106   -0.02097    0.01401
AFIX  43
H6    2    1.032085    0.019314    0.748281    11.00000   -1.20000
AFIX   0
C7    1    1.224353    0.130627    0.627245    11.00000    0.07349    0.14428 =
         0.14305   -0.04953   -0.00772    0.02036
AFIX 137
H7A   2    1.264017    0.209693    0.674641    11.00000   -1.50000
H7B   2    1.260607    0.165564    0.567271    11.00000   -1.50000
H7C   2    1.248882    0.003770    0.640228    11.00000   -1.50000
AFIX   0
HKLF 4
REM     mer41 in P 21/c
REM R1 =  0.0674 for    1160 Fo > 4sig(Fo)  and  0.1301 for all    2128 data
REM    129 parameters refined using      3 restraints
END
WGHT      0.0850      1.0514
REM Instructions for potential hydrogen bonds
HTAB N1 O1
HTAB N1 O1_$1
HTAB N1 O3_$3
HTAB N1 O2_$2
REM Highest difference peak  0.357,  deepest hole -0.211,  1-sigma level  0.060
Q1    1   0.4897 -0.4387  0.6765  11.00000  0.05    0.36
Q2    1   0.5149 -0.4306  0.5536  11.00000  0.05    0.28
Q3    1   0.6730 -0.2169  0.6060  11.00000  0.05    0.28
Q4    1   0.4008 -0.2696  0.5867  11.00000  0.05    0.27
Q5    1   0.9965  0.0971  0.6439  11.00000  0.05    0.21
Q6    1   0.6399 -0.2747  0.6785  11.00000  0.05    0.21
Q7    1   0.8604  0.2871  0.5936  11.00000  0.05    0.20
Q8    1   0.5849 -0.3101  0.6901  11.00000  0.05    0.18
Q9    1   1.0182  0.2555  0.5941  11.00000  0.05    0.18
Q10   1   0.8018  0.2356  0.6204  11.00000  0.05    0.18
Q11   1   0.8308  0.1196  0.6358  11.00000  0.05    0.17
Q12   1   0.9449  0.1851  0.6983  11.00000  0.05    0.16
Q13   1   1.2449  0.1890  0.6279  11.00000  0.05    0.16
Q14   1   1.0502  0.1615  0.6806  11.00000  0.05    0.16
Q15   1   0.9454  0.1748  0.5765  11.00000  0.05    0.16
Q16   1   0.9950  0.1454  0.5640  11.00000  0.05    0.16
Q17   1   1.1440  0.1813  0.6207  11.00000  0.05    0.16
Q18   1   0.5075 -0.1224  0.5899  11.00000  0.05    0.15
Q19   1   0.4315  0.2076  0.6378  11.00000  0.05    0.15
Q20   1   0.5943  0.0988  0.6568  11.00000  0.05    0.15
;
_shelx_res_checksum     25489
_shelxl_version_number        2.013
data_publication_text
_journal_date_recd_electronic     2017-12-07
_journal_date_accepted     2017-12-18
_journal_name_full     'Acta Crystallographica, Section E'
_journal_year     2018
_journal_volume     74
_journal_issue      2
_journal_page_first     91
_journal_page_last     97
_journal_paper_category     GO
_journal_paper_doi     10.1107/S2056989017018096
_journal_coeditor_code     VM2207
_publ_contact_author_name     'Chebbi, Hammouda'
_publ_contact_author_address
;
University of Tunis El Manar, Faculty of Sciences of Tunis, Laboratory of
 Materials, Crystal Chemistry and Applied Thermodynamics, 2092 El Manar II,
 Tunis, Tunisia.
;
_publ_contact_author_email     chebhamouda@yahoo.fr
_publ_contact_author_fax     '216 (71) 88 50 08'
_publ_contact_author_phone     '216 (98) 67 60 44'
_publ_section_title
;
Structure cristalline, caracterization spectroscopique, calcul DFT et analyse de
surface Hirshfeld du perchlorate de <i>p</i>-toluidinium
;
_publ_section_title_footnote     .
loop_
    _publ_author_name
    _publ_author_address
    'Ben Jomaa, Meriam'
;
Universit\'e de Tunis El Manar, Facult\'e des Sciences de Tunis,
Laboratoire de Mat\'eriaux, Cristallochimie et Thermodynamique Appliqu\'ee,
2092 El Manar II, Tunis, Tunisia
;
    'Chebbi, Hammouda'
;
Universit\'e de Tunis El Manar, Facult\'e des Sciences de Tunis,
Laboratoire de Mat\'eriaux, Cristallochimie et Thermodynamique Appliqu\'ee,
2092 El Manar II, Tunis, Tunisia
Institut Pr\'eparatoire aux Etudes d'Ing\'enieurs de Tunis,
Rue Jawaher Lel Nehru, 1089 Montfleury, Tunis, Tunisia
;
    'Fakhar Bourguiba, Noura'
;
Universit\'e de Tunis El Manar, Facult\'e des Sciences de Tunis,
Laboratoire de Mat\'eriaux, Cristallochimie et Thermodynamique Appliqu\'ee,
2092 El Manar II, Tunis, Tunisia
;
    'Zid, Mohamed Faouzi'
;
Universit\'e de Tunis El Manar, Facult\'e des Sciences de Tunis,
Laboratoire de Mat\'eriaux, Cristallochimie et Thermodynamique Appliqu\'ee,
2092 El Manar II, Tunis, Tunisia
;
_publ_section_synopsis
;
A new organic perchlorate, C~7~H~10~N^+^\\cdotClO~4~^-^, was synthesized by slow
evaporation at room temperature and its crystal structure was determined. This
compound was characterized by powder XRD, IR, and UV--Vis spectroscopy. The
DFT optimized structure at the B3LYP/6--311++G (d,p) level was compared with
the experimentally determined molecular structure in the solid state.
Hirshfeld surface and fingerprint plots are presented and discussed.
;
