# Supplementary material for: Structure cristalline, caractérisation spectroscopique, calcul DFT et analyse de surface Hirshfeld du perchlorate de p-toluidinium
Source: Acta Crystallogr E Crystallogr Commun. 2018 Jan 9;74(Pt 2):91–7. doi: 10.1107/S2056989017018096 (PMC5956314; doi:10.1107/S2056989017018096)
Supplement: Supplementary file 2 [file e-74-00091-Isup2.hkl]

data_I                                                                          
_shelx_title '    mer41 in P 21/c'                                              
_shelx_refln_list_code          4                                               
_shelx_F_calc_maximum      125.37                                               
_exptl_crystal_F_000       432.00                                               
_reflns_d_resolution_high  0.7836                                               
                                                                                
loop_                                                                           
 _space_group_symop_operation_xyz                                               
 'x, y, z'                                                                      
 '-x, y+1/2, -z+1/2'                                                            
 '-x, -y, -z'                                                                   
 'x, -y-1/2, z-1/2'                                                             
                                                                                
_cell_length_a     9.5130                                                       
_cell_length_b     7.1960                                                       
_cell_length_c    14.2970                                                       
_cell_angle_alpha  90.000                                                       
_cell_angle_beta   90.410                                                       
_cell_angle_gamma  90.000                                                       
                                                                                
_shelx_F_squared_multiplier     1.000                                           
                                                                                
loop_                                                                           
 _refln_index_h                                                                 
 _refln_index_k                                                                 
 _refln_index_l                                                                 
 _refln_F_squared_calc                                                          
 _refln_F_squared_meas                                                          
 _refln_F_squared_sigma                                                         
 _refln_observed_status                                                         
   1   0   0       7562.31       7243.02       119.58 o                         
   2   0   0      10172.59       9908.22       273.00 o                         
   3   0   0       2170.88       2109.66        18.88 o                         
   4   0   0       1527.57       1579.00        19.21 o                         
   5   0   0        158.94        207.64         8.59 o                         
   6   0   0        389.29        381.10        12.19 o                         
   7   0   0         77.85         90.46         7.17 o                         
   8   0   0         70.42         62.74         5.73 o                         
   9   0   0          5.62          2.08         4.71 o                         
  10   0   0          3.45          4.77         4.92 o                         
  11   0   0          0.00         -5.84         5.84 o                         
  12   0   0          0.50         -3.83         6.28 o                         
   1   1   0        318.22        308.34         3.41 o                         
   2   1   0        567.33        648.15         4.82 o                         
   3   1   0        171.34        181.84         4.37 o                         
   4   1   0         12.86         24.20         1.56 o                         
   5   1   0       1611.49       1653.32        15.84 o                         
   6   1   0        534.70        563.65        10.60 o                         
   7   1   0        346.09        384.95         9.94 o                         
   8   1   0        250.21        286.09         9.14 o                         
   9   1   0          6.87         21.26         6.32 o                         
  10   1   0         18.69         23.24         2.17 o                         
  11   1   0          0.59         -1.61         6.52 o                         
  12   1   0          1.13          1.76         4.68 o                         
   0   2   0      12625.03      15116.68       173.01 o                         
   1   2   0       2652.33       2588.35        14.12 o                         
   2   2   0       2326.86       2087.42        19.83 o                         
   3   2   0       1389.98       1268.10        17.58 o                         
   4   2   0        672.94        555.25        13.09 o                         
   5   2   0        127.19         95.69         6.68 o                         
   6   2   0        114.13        109.22         7.99 o                         
   7   2   0         38.62         48.96         3.95 o                         
   8   2   0         31.95         30.20         2.95 o                         
   9   2   0          0.21         -5.49         5.60 o                         
  10   2   0          0.43         -3.12         5.76 o                         
  11   2   0          0.40          9.88         6.07 o                         
   1   3   0        147.53        200.05         4.98 o                         
   2   3   0         18.30         26.44         1.83 o                         
   3   3   0        245.91        255.96         9.51 o                         
   4   3   0        375.28        378.30        11.86 o                         
   5   3   0        378.12        364.54        12.49 o                         
   6   3   0        239.20        268.73        11.72 o                         
   7   3   0         74.23         90.55         6.72 o                         
   8   3   0          0.12          2.07         5.02 o                         
   9   3   0          3.17          4.10         5.77 o                         
  10   3   0          3.50          7.25         5.32 o                         
  11   3   0          1.13          4.44         7.25 o                         
   0   4   0         49.76         43.90         3.91 o                         
   1   4   0          0.72          3.01         2.77 o                         
   2   4   0        190.85        163.63         8.26 o                         
   3   4   0         96.92         84.79         6.70 o                         
   4   4   0         45.05         38.90         2.92 o                         
   5   4   0          6.90          5.39         4.56 o                         
   6   4   0         22.17         15.76         2.87 o                         
   7   4   0         22.88         24.38         2.93 o                         
   8   4   0          7.80          5.69         6.18 o                         
   9   4   0          0.06         -0.64         5.58 o                         
  10   4   0          0.00          0.00         5.75 o                         
   1   5   0         53.84         51.37         2.95 o                         
   2   5   0         25.57         29.44         2.45 o                         
   3   5   0         46.92         51.49         4.34 o                         
   4   5   0          8.84          5.08         5.63 o                         
   5   5   0          1.05         11.69         4.77 o                         
   6   5   0          1.59         -2.65         5.39 o                         
   7   5   0          5.99          8.78         4.86 o                         
   8   5   0          5.02         -7.76         7.76 o                         
   9   5   0          0.02          6.29         6.05 o                         
  10   5   0          0.41         11.55         5.81 o                         
   0   6   0          3.87         -2.57         5.03 o                         
   1   6   0         85.33         67.02         3.54 o                         
   2   6   0          0.59         -0.47         5.03 o                         
   3   6   0         37.75         48.81         4.12 o                         
   4   6   0         50.25         50.53         4.16 o                         
   5   6   0         33.22         36.19         3.63 o                         
   6   6   0         13.32         14.12         6.86 o                         
   7   6   0         42.84         38.79         3.83 o                         
   8   6   0          0.66         10.14         6.23 o                         
   9   6   0          0.16         -1.55         6.76 o                         
   1   7   0          1.72          5.04         3.30 o                         
   2   7   0          3.51          2.28         5.69 o                         
   3   7   0         29.51         26.26         3.45 o                         
   4   7   0          7.34          5.86         7.05 o                         
   5   7   0          1.52          9.38         5.28 o                         
   6   7   0         23.84         19.87         7.51 o                         
   7   7   0          5.16          4.56         6.97 o                         
   0   8   0         75.36         97.21         8.06 o                         
   1   8   0         71.22         75.88         4.25 o                         
   2   8   0         25.31         25.68         3.56 o                         
   3   8   0         28.93         35.31         3.78 o                         
   4   8   0         21.50         10.71         8.24 o                         
   5   8   0          0.79         -0.78         7.85 o                         
   1   9   0          1.74         -0.67         4.95 o                         
   2   9   0          1.15          2.38         7.14 o                         
 -12   1   1          0.28         -5.65         8.51 o                         
 -11   1   1          0.49          7.85         3.45 o                         
 -10   1   1          0.70         -0.05         3.35 o                         
  -9   1   1          0.17         -0.53         3.41 o                         
  -8   1   1         26.60         21.12         4.10 o                         
  -7   1   1          3.08          1.68         3.23 o                         
  -6   1   1          1.05         -0.51         2.72 o                         
  -5   1   1         25.26         36.90         2.02 o                         
  -4   1   1       1023.98       1009.43        11.25 o                         
  -3   1   1        391.79        333.82         5.83 o                         
  -2   1   1         76.82        103.20         2.33 o                         
  -1   1   1        755.79        823.00        13.73 o                         
   0   1   1        250.55        260.32         5.08 o                         
   1   1   1       1376.27       1518.89        22.96 o                         
   2   1   1          4.42          8.69         0.80 o                         
   3   1   1         20.39          6.36         1.86 o                         
   4   1   1         56.71         11.36         1.08 o                         
   5   1   1          1.58          1.35         2.39 o                         
   6   1   1          4.27          6.16         2.97 o                         
   7   1   1         10.91          3.23         5.27 o                         
   8   1   1         47.30         50.37         2.53 o                         
   9   1   1          0.27          3.67         3.56 o                         
  10   1   1          1.63          6.11         3.43 o                         
  11   1   1          0.17          1.02         4.00 o                         
  12   1   1          0.19          0.38         4.48 o                         
 -11   2   1          0.92         12.01         6.20 o                         
 -10   2   1          3.52         -1.88         5.20 o                         
  -9   2   1         22.62         19.29         6.73 o                         
  -8   2   1          4.05          0.96         5.19 o                         
  -7   2   1          3.54          4.26         4.51 o                         
  -6   2   1          0.89          4.41         3.71 o                         
  -5   2   1         34.91         16.57         1.99 o                         
  -4   2   1          2.03         -1.33         3.87 o                         
  -3   2   1         47.91         32.95         2.47 o                         
  -2   2   1        339.02        320.51         8.09 o                         
  -1   2   1        246.10        226.19         4.47 o                         
   0   2   1       8566.39      10083.77       256.47 o                         
   1   2   1         48.51         30.84         5.92 o                         
   2   2   1         43.27         52.34         3.27 o                         
   3   2   1        302.54        245.86         8.04 o                         
   4   2   1         38.85         29.00         2.60 o                         
   5   2   1        559.77        647.88        15.28 o                         
   6   2   1         14.13          0.74         4.38 o                         
   7   2   1         69.59         62.11         5.70 o                         
   8   2   1         23.81         18.42         6.32 o                         
   9   2   1          8.84          4.43         5.48 o                         
  10   2   1          0.22         11.30         5.54 o                         
  11   2   1          2.75          2.84         5.67 o                         
 -11   3   1          0.66          7.41         6.71 o                         
 -10   3   1          1.08          4.63         5.65 o                         
  -9   3   1          1.68         -0.59         5.72 o                         
  -8   3   1          5.83         -6.10         6.10 o                         
  -7   3   1         16.53         13.06         5.19 o                         
  -6   3   1        220.55        220.76        10.38 o                         
  -5   3   1        310.02        312.92        11.62 o                         
  -4   3   1         53.24         56.66         4.16 o                         
  -3   3   1         22.92         23.39         1.94 o                         
  -2   3   1         11.27         20.70         1.80 o                         
  -1   3   1         14.22         13.61         2.57 o                         
   0   3   1        435.17        537.93        13.86 o                         
   1   3   1         49.31         72.44         3.34 o                         
   2   3   1         54.07         56.09         4.08 o                         
   3   3   1         18.19         16.97         1.93 o                         
   4   3   1          9.38          7.36         4.76 o                         
   5   3   1         15.58         -1.08         4.53 o                         
   6   3   1         11.21         -0.41         5.13 o                         
   7   3   1        121.40        124.17         9.34 o                         
   8   3   1         15.03         14.83         2.73 o                         
   9   3   1          0.68          4.12         5.79 o                         
  10   3   1          1.47          1.99         5.74 o                         
  11   3   1          0.28         -2.23         6.93 o                         
 -10   4   1          1.63         -1.42         6.43 o                         
  -9   4   1          4.88         -1.27         5.98 o                         
  -8   4   1         15.69         14.26         5.26 o                         
  -7   4   1         21.77         19.79         2.90 o                         
  -6   4   1         30.73         37.66         3.63 o                         
  -5   4   1         14.05         14.61         5.49 o                         
  -4   4   1         45.51         42.94         4.35 o                         
  -3   4   1          3.63         -4.09         4.09 o                         
  -2   4   1        220.09        253.13         9.56 o                         
  -1   4   1         17.78         31.10         1.62 o                         
   0   4   1         17.97         14.02         5.22 o                         
   1   4   1        242.51        240.54         9.29 o                         
   2   4   1        100.62         86.10         6.38 o                         
   3   4   1         70.95         55.89         3.93 o                         
   4   4   1        297.33        287.08        11.59 o                         
   5   4   1        147.09        149.10         9.91 o                         
   6   4   1          2.30         -1.87         4.91 o                         
   7   4   1         87.25         77.26         6.18 o                         
   8   4   1         25.86         13.16         7.12 o                         
   9   4   1          3.47         -5.74         6.34 o                         
  10   4   1          0.67          2.13         5.64 o                         
 -10   5   1          1.24          8.49         5.93 o                         
  -9   5   1          4.36          8.41         5.15 o                         
  -8   5   1          1.88         -3.81         6.23 o                         
  -7   5   1         20.99         17.93         3.22 o                         
  -6   5   1        184.29        187.93        12.48 o                         
  -5   5   1        226.51        235.34        12.23 o                         
  -4   5   1        309.09        335.56        13.79 o                         
  -3   5   1        544.08        521.28        16.27 o                         
  -2   5   1         98.36         91.07         6.08 o                         
  -1   5   1          3.04          2.80         3.32 o                         
   0   5   1          0.07         -2.12         3.14 o                         
   1   5   1         31.42         37.51         2.07 o                         
   2   5   1        196.17        227.43        11.05 o                         
   3   5   1         63.19         55.45         3.46 o                         
   4   5   1         18.36          7.64         2.62 o                         
   5   5   1         14.65         13.08         2.60 o                         
   6   5   1         43.69         34.71         3.49 o                         
   7   5   1         52.71         56.68         4.06 o                         
   8   5   1          0.62          1.27         5.90 o                         
   9   5   1          2.46         -2.80         6.50 o                         
  10   5   1          4.20          6.96         7.46 o                         
  -9   6   1          6.45          6.22         7.21 o                         
  -8   6   1          4.22          1.45         6.97 o                         
  -7   6   1          1.56          5.37         5.53 o                         
  -6   6   1          0.28         -4.33         5.84 o                         
  -5   6   1         30.71         35.81         3.50 o                         
  -4   6   1          8.12         10.91         5.40 o                         
  -3   6   1         10.66         10.80         2.77 o                         
  -2   6   1         37.16         54.27         4.46 o                         
  -1   6   1         67.74         88.88         4.87 o                         
   0   6   1        124.47        144.78         6.93 o                         
   1   6   1        286.39        321.00        21.57 o                         
   2   6   1        207.72        221.80        12.13 o                         
   3   6   1        177.17        193.09        11.98 o                         
   4   6   1        161.38        177.27        11.22 o                         
   5   6   1         67.99         62.30         4.10 o                         
   6   6   1          5.57          3.08         6.01 o                         
   7   6   1         11.77         19.04         3.33 o                         
   8   6   1         19.79         14.52         7.82 o                         
   9   6   1          3.59          2.33         6.99 o                         
  -7   7   1         11.69         -9.31         9.31 o                         
  -6   7   1         22.66         30.19         3.75 o                         
  -5   7   1         57.67         59.19         5.22 o                         
  -4   7   1         94.73         87.10         7.24 o                         
  -3   7   1        119.02        123.42         9.22 o                         
  -2   7   1        161.61        185.26        11.46 o                         
  -1   7   1         75.28         84.25         5.55 o                         
   0   7   1         97.32        118.71         5.78 o                         
   1   7   1        116.29        129.02         8.43 o                         
   2   7   1         44.19         62.98         4.01 o                         
   3   7   1         44.09         52.11         4.15 o                         
   4   7   1          4.89         10.48         5.24 o                         
   5   7   1          3.33         -3.36         5.49 o                         
   6   7   1         23.08         21.33         7.18 o                         
   7   7   1          3.08          0.76         7.27 o                         
  -5   8   1          4.68          3.12         7.06 o                         
  -4   8   1          1.04          1.52         5.97 o                         
  -3   8   1          3.06         16.45         6.75 o                         
  -2   8   1         12.67          6.57         7.66 o                         
  -1   8   1         26.42         33.41         3.87 o                         
   0   8   1         61.27         59.23         3.52 o                         
   1   8   1         71.46         75.22         3.88 o                         
   2   8   1         65.90         72.04         6.04 o                         
   3   8   1         53.87         49.48         4.69 o                         
   4   8   1         16.66         13.84         8.21 o                         
   5   8   1          9.93          6.24         7.48 o                         
  -2   9   1         15.31         17.80         7.30 o                         
  -1   9   1         22.36         16.29         6.86 o                         
   0   9   1         24.45         22.81         3.82 o                         
   1   9   1          6.18          0.59         5.30 o                         
   2   9   1          2.21          3.29         6.89 o                         
 -12   0   2          0.80         -7.28         7.28 o                         
 -11   0   2         11.78         13.01         7.72 o                         
 -10   0   2         14.66         20.11         3.23 o                         
  -9   0   2        120.55        114.71         8.19 o                         
  -8   0   2         86.10        101.22         6.95 o                         
  -7   0   2        171.37        191.52        10.52 o                         
  -6   0   2        165.20        158.31         8.36 o                         
  -5   0   2         66.65         72.54         4.55 o                         
  -4   0   2        680.71        646.42        12.64 o                         
  -3   0   2        872.19        820.78        12.14 o                         
  -2   0   2       2328.54       2057.91        11.20 o                         
  -1   0   2       3054.71       2819.58        10.67 o                         
   0   0   2          4.43         14.80         0.88 o                         
   1   0   2       2283.80       2401.10        34.20 o                         
   2   0   2       1690.85       1621.59        16.51 o                         
   3   0   2        928.41        945.90        13.00 o                         
   4   0   2        987.67       1057.98        15.91 o                         
   5   0   2         64.11         82.97         5.97 o                         
   6   0   2        239.61        225.34         9.57 o                         
   7   0   2        303.28        303.07        12.78 o                         
   8   0   2         78.60         93.84         6.93 o                         
   9   0   2        169.35        161.24        11.07 o                         
  10   0   2         13.45         16.48         6.93 o                         
  11   0   2         12.68         16.27         3.14 o                         
  12   0   2          0.74          0.00         5.70 o                         
 -12   1   2          0.03         -1.93         4.85 o                         
 -11   1   2          2.56          1.53         4.25 o                         
 -10   1   2          0.66         -2.27         3.79 o                         
  -9   1   2          0.37         -0.46         3.48 o                         
  -8   1   2         16.11         13.98         1.82 o                         
  -7   1   2          0.32          4.11         5.12 o                         
  -6   1   2        199.51        217.00         7.47 o                         
  -5   1   2       1039.13       1093.99        13.20 o                         
  -4   1   2        575.33        517.12         9.35 o                         
  -3   1   2       1679.59       1442.27        25.28 o                         
  -2   1   2       4177.95       3776.85        52.05 o                         
  -1   1   2      15717.12      17018.77       161.65 o                         
   0   1   2         20.78          6.75         0.51 o                         
   1   1   2      13711.11      15985.20       328.61 o                         
   2   1   2       5514.95       5340.56        46.84 o                         
   3   1   2       1598.40       1423.98        20.12 o                         
   4   1   2        370.10        320.75        11.46 o                         
   5   1   2       1542.72       1582.72        15.74 o                         
   6   1   2        128.28        132.58         5.71 o                         
   7   1   2          0.58         -0.66         2.96 o                         
   8   1   2          8.77          8.95         4.22 o                         
   9   1   2          0.04          0.54         3.54 o                         
  10   1   2          0.11         -1.58         3.23 o                         
  11   1   2          2.19         -4.87         4.87 o                         
 -11   2   2          5.91         -2.14         6.17 o                         
 -10   2   2          5.17         11.37         5.58 o                         
  -9   2   2         23.34         31.79         3.23 o                         
  -8   2   2         93.54        106.94         7.39 o                         
  -7   2   2         11.08          2.17         5.41 o                         
  -6   2   2        304.09        324.30        12.15 o                         
  -5   2   2         56.51         36.52         2.94 o                         
  -4   2   2       1141.32       1138.90        18.43 o                         
  -3   2   2        410.94        372.10         9.58 o                         
  -2   2   2       1194.69       1164.34        14.88 o                         
  -1   2   2        213.37        552.18        24.63 o                         
   0   2   2       1418.96       1564.49        80.35 o                         
   1   2   2       4202.26       4167.10       128.26 o                         
   2   2   2        483.40        431.94         9.32 o                         
   3   2   2        756.66        684.92        13.11 o                         
   4   2   2        935.06        871.41        16.42 o                         
   5   2   2        490.85        493.67        13.83 o                         
   6   2   2         31.97         14.64         5.32 o                         
   7   2   2        160.44        186.62        10.05 o                         
   8   2   2         30.99         36.37         3.14 o                         
   9   2   2         38.31         43.77         3.54 o                         
  10   2   2          6.55          5.73         7.06 o                         
 -11   3   2          0.13          2.24         6.20 o                         
 -10   3   2          0.93         12.67         5.93 o                         
  -9   3   2          4.74          2.96         5.59 o                         
  -8   3   2         31.99         33.36         2.99 o                         
  -7   3   2         18.75          9.96         5.87 o                         
  -6   3   2         24.44         25.83         2.69 o                         
  -5   3   2         82.08         82.90         5.38 o                         
  -4   3   2        898.98        911.92        18.02 o                         
  -3   3   2       1029.99        968.01        17.02 o                         
  -2   3   2         87.39         46.97         3.83 o                         
  -1   3   2        141.44        147.00         5.19 o                         
   0   3   2         17.26         16.32         2.25 o                         
   1   3   2        150.13        190.95         5.74 o                         
   2   3   2       1180.04       1097.00        16.81 o                         
   3   3   2        854.88        688.30        14.47 o                         
   4   3   2        610.87        481.47        13.45 o                         
   5   3   2        396.91        362.57        12.77 o                         
   6   3   2          9.70          8.78         4.28 o                         
   7   3   2          1.53         -6.00         6.00 o                         
   8   3   2          2.50          6.90         4.72 o                         
   9   3   2          5.24          4.19         6.24 o                         
  10   3   2          0.05         -6.40         6.40 o                         
  11   3   2          0.03         -6.00         6.00 o                         
 -10   4   2          1.87          1.43         6.40 o                         
  -9   4   2          1.82          1.93         6.00 o                         
  -8   4   2          8.87          8.68         5.93 o                         
  -7   4   2         10.62          5.29         5.89 o                         
  -6   4   2         25.11         16.08         7.02 o                         
  -5   4   2         35.44         28.22         2.73 o                         
  -4   4   2         41.91         41.32         2.76 o                         
  -3   4   2        118.33        119.31         7.49 o                         
  -2   4   2          2.97          5.05         3.62 o                         
  -1   4   2        104.44        118.36         9.72 o                         
   0   4   2        106.56        147.79         9.00 o                         
   1   4   2        420.77        421.21        14.16 o                         
   2   4   2          4.71         10.95         1.64 o                         
   3   4   2        162.59        139.88         8.10 o                         
   4   4   2         91.31         91.47         7.27 o                         
   5   4   2        175.06        183.90        10.43 o                         
   6   4   2         15.80          8.08         5.56 o                         
   7   4   2         21.20         27.52         2.91 o                         
   8   4   2          0.52         -0.58         5.49 o                         
   9   4   2          3.55          7.77         5.01 o                         
  10   4   2          3.30          5.03         6.62 o                         
 -10   5   2          0.72          3.11         7.05 o                         
  -9   5   2          0.02         -2.83         6.56 o                         
  -8   5   2          4.87          8.37         5.50 o                         
  -7   5   2         17.56         15.54         6.09 o                         
  -6   5   2         41.53         39.97         3.42 o                         
  -5   5   2          5.00          1.47         5.57 o                         
  -4   5   2         13.88         20.64         2.79 o                         
  -3   5   2         20.15         27.10         2.79 o                         
  -2   5   2          2.27         -1.86         4.56 o                         
  -1   5   2         23.32         35.99         3.50 o                         
   0   5   2          5.95         18.39         1.41 o                         
   1   5   2          1.22          4.21         3.18 o                         
   2   5   2          0.13          1.94         4.43 o                         
   3   5   2          6.62         11.23         5.00 o                         
   4   5   2          0.77          1.40         5.66 o                         
   5   5   2          0.35         -0.50         5.54 o                         
   6   5   2         78.11         75.55         6.11 o                         
   7   5   2         16.47         15.56         5.93 o                         
   8   5   2          3.50          0.65         6.36 o                         
   9   5   2          0.42          6.39         6.39 o                         
  10   5   2          0.99         -7.10         7.10 o                         
  -9   6   2          0.27          4.70         6.65 o                         
  -8   6   2          1.24         -6.24         6.24 o                         
  -7   6   2          0.62          0.68         6.48 o                         
  -6   6   2          0.05         -5.60         5.60 o                         
  -5   6   2         13.94         15.82         2.98 o                         
  -4   6   2         36.21         33.26         3.67 o                         
  -3   6   2          2.22          1.50         5.67 o                         
  -2   6   2         43.00         34.46         3.15 o                         
  -1   6   2          5.30          1.07         3.50 o                         
   0   6   2          2.71          4.86         3.27 o                         
   1   6   2          0.45         -2.94         3.75 o                         
   2   6   2         18.99         16.36         6.63 o                         
   3   6   2         10.88          7.36         6.36 o                         
   4   6   2         12.98         18.94         6.64 o                         
   5   6   2         10.31          6.98         6.84 o                         
   6   6   2          0.22          7.52         6.33 o                         
   7   6   2          2.35         -1.36         6.58 o                         
   8   6   2          2.48          3.68         6.45 o                         
   9   6   2          0.50          6.28         5.87 o                         
  -7   7   2          4.42          9.30         6.58 o                         
  -6   7   2         13.86         12.93         6.81 o                         
  -5   7   2         13.02         16.08         7.52 o                         
  -4   7   2         18.94         19.30         3.42 o                         
  -3   7   2         34.06         37.65         3.76 o                         
  -2   7   2         64.05         63.94         4.62 o                         
  -1   7   2          3.82          8.48         2.94 o                         
   0   7   2          3.14          5.42        10.66 o                         
   1   7   2         11.54         10.05         4.30 o                         
   2   7   2         68.22         69.41         5.77 o                         
   3   7   2         55.47         56.04         4.20 o                         
   4   7   2         21.33         16.50         6.70 o                         
   5   7   2         18.99          6.13         6.78 o                         
   6   7   2         14.67         17.31         6.84 o                         
   7   7   2          4.55         -7.72         8.53 o                         
  -5   8   2         13.29         17.13         6.79 o                         
  -4   8   2          9.60          1.50         7.41 o                         
  -3   8   2          3.24         14.12         6.55 o                         
  -2   8   2          2.92         -0.65         6.37 o                         
  -1   8   2         19.95         18.78         4.73 o                         
   0   8   2          1.22          1.81         5.43 o                         
   1   8   2          4.00          0.96         5.66 o                         
   2   8   2          4.64          8.45         6.46 o                         
   3   8   2          0.97         -6.69         6.69 o                         
   4   8   2          8.81          3.88         8.25 o                         
   5   8   2          7.55          5.53         7.02 o                         
  -2   9   2         43.13         38.14         4.52 o                         
  -1   9   2         14.03          7.68         5.35 o                         
   0   9   2         15.45         13.40         5.26 o                         
   1   9   2         23.77         23.11         6.50 o                         
   2   9   2         29.40         29.10         4.21 o                         
 -11   1   3          0.27         -0.16         6.31 o                         
 -10   1   3          0.37         -3.41         3.96 o                         
  -9   1   3          5.11         12.03         3.30 o                         
  -8   1   3          7.16         12.94         3.53 o                         
  -7   1   3         33.60         33.87         2.66 o                         
  -6   1   3          0.01         -2.72         2.72 o                         
  -5   1   3         96.82        102.17         4.80 o                         
  -4   1   3         13.42          0.21         2.16 o                         
  -3   1   3          4.71          1.90         1.86 o                         
  -2   1   3        676.53        671.18         7.53 o                         
  -1   1   3       1137.36       1435.62        13.14 o                         
   0   1   3        447.75        569.50         7.73 o                         
   1   1   3       3967.82       3881.60        66.37 o                         
   2   1   3         57.04         43.99         2.88 o                         
   3   1   3         77.21         81.74         3.34 o                         
   4   1   3        262.62        236.40         5.80 o                         
   5   1   3         43.42         59.77         3.35 o                         
   6   1   3          0.02         -1.75         2.88 o                         
   7   1   3         30.19         34.34         2.09 o                         
   8   1   3          1.42         -1.46         3.82 o                         
   9   1   3          5.72          9.13         3.74 o                         
  10   1   3          0.33          1.29         3.99 o                         
  11   1   3          0.37          1.42         6.39 o                         
 -11   2   3          2.87          5.77         6.21 o                         
 -10   2   3          0.36         -4.49         6.05 o                         
  -9   2   3         11.99         14.21         5.24 o                         
  -8   2   3          3.50         -1.50         4.99 o                         
  -7   2   3        207.29        222.95        11.41 o                         
  -6   2   3          4.83          5.36         4.12 o                         
  -5   2   3         74.87         84.90         5.37 o                         
  -4   2   3        100.45        117.43         6.95 o                         
  -3   2   3          1.83          4.14         2.82 o                         
  -2   2   3        210.24        234.19         7.27 o                         
  -1   2   3       2675.88       2543.11       117.63 o                         
   0   2   3       3105.20       3071.69        67.76 o                         
   1   2   3        371.68        525.52         8.02 o                         
   2   2   3         79.81         79.27         4.71 o                         
   3   2   3         24.52         31.55         2.67 o                         
   4   2   3         31.13         35.89         3.00 o                         
   5   2   3         50.81         39.49         3.06 o                         
   6   2   3         69.46         69.63         5.79 o                         
   7   2   3         24.51         12.94         4.99 o                         
   8   2   3          5.73          5.55         5.77 o                         
   9   2   3         32.24         31.67         3.50 o                         
  10   2   3          1.43          1.95         6.06 o                         
  11   2   3          0.56         -4.99         4.99 o                         
 -11   3   3          0.45         -3.78         6.19 o                         
 -10   3   3          2.32          6.77         5.41 o                         
  -9   3   3          4.32          3.02         5.51 o                         
  -8   3   3         14.34         13.47         6.75 o                         
  -7   3   3        146.17        142.42        10.14 o                         
  -6   3   3         18.37          8.90         4.93 o                         
  -5   3   3         18.65          1.47         4.08 o                         
  -4   3   3         47.77         34.91         2.45 o                         
  -3   3   3         15.39         18.48         2.00 o                         
  -2   3   3        466.97        507.53        11.90 o                         
  -1   3   3        324.97        352.45         6.75 o                         
   0   3   3         10.81         29.67         1.48 o                         
   1   3   3        545.21        457.77        11.60 o                         
   2   3   3        238.18        199.87         7.85 o                         
   3   3   3        205.13        175.61         8.26 o                         
   4   3   3         51.91         45.68         3.78 o                         
   5   3   3        362.93        343.52        12.71 o                         
   6   3   3        316.22        323.72        13.57 o                         
   7   3   3         24.20         21.18         2.93 o                         
   8   3   3         10.31         18.44         6.33 o                         
   9   3   3          1.95         -4.28         5.77 o                         
  10   3   3          3.27          6.84         5.72 o                         
  11   3   3          1.20          1.52         6.55 o                         
 -10   4   3          0.71         -5.81         6.07 o                         
  -9   4   3          2.98          7.86         6.42 o                         
  -8   4   3         56.85         49.75         3.65 o                         
  -7   4   3         42.97         44.62         3.54 o                         
  -6   4   3         61.68         65.22         5.55 o                         
  -5   4   3        121.66        121.91         8.36 o                         
  -4   4   3        701.37        689.60        18.00 o                         
  -3   4   3        171.94        179.65         9.35 o                         
  -2   4   3        593.67        572.35        14.22 o                         
  -1   4   3        193.98        180.02         5.93 o                         
   0   4   3        921.07        898.11        45.29 o                         
   1   4   3         16.74         32.07         3.74 o                         
   2   4   3         35.98         49.80         4.29 o                         
   3   4   3         31.83         34.15         2.67 o                         
   4   4   3         35.12         12.88         4.54 o                         
   5   4   3         32.52         32.61         2.92 o                         
   6   4   3          3.26         -0.97         5.52 o                         
   7   4   3          9.86         13.52         5.49 o                         
   8   4   3         13.17         14.28         5.64 o                         
   9   4   3          4.67          9.91         5.95 o                         
  10   4   3          1.39          3.66         6.67 o                         
 -10   5   3          3.32         -2.36         7.09 o                         
  -9   5   3          1.60          2.88         5.75 o                         
  -8   5   3          6.97         16.03         7.13 o                         
  -7   5   3         46.61         58.59         4.91 o                         
  -6   5   3         29.39         25.23         3.24 o                         
  -5   5   3         23.78         18.84         2.90 o                         
  -4   5   3         37.74         19.04         2.87 o                         
  -3   5   3         48.50         48.93         3.79 o                         
  -2   5   3        151.16        175.26         9.72 o                         
  -1   5   3         67.30         69.87         4.77 o                         
   0   5   3         61.45         55.90         3.13 o                         
   1   5   3          4.55          8.87         3.35 o                         
   2   5   3        380.78        329.82        12.39 o                         
   3   5   3        469.36        480.57        15.70 o                         
   4   5   3        352.30        365.87        14.33 o                         
   5   5   3        231.25        230.47        12.65 o                         
   6   5   3        217.46        228.24        13.16 o                         
   7   5   3          4.89          6.10         5.52 o                         
   8   5   3          2.10         -3.96         5.83 o                         
   9   5   3          1.17          5.79         5.96 o                         
  -8   6   3         18.98         21.70         7.74 o                         
  -7   6   3         10.51         13.75         7.01 o                         
  -6   6   3         16.49         13.81         7.48 o                         
  -5   6   3         76.20         78.50         6.51 o                         
  -4   6   3        172.43        190.03        11.50 o                         
  -3   6   3        266.28        269.64        13.18 o                         
  -2   6   3        249.39        251.29        12.40 o                         
  -1   6   3        355.77        392.27        37.42 o                         
   0   6   3        231.18        256.41        32.16 o                         
   1   6   3         93.83        133.59        11.18 o                         
   2   6   3         73.00         85.39         6.69 o                         
   3   6   3         28.07         34.61         3.25 o                         
   4   6   3         12.27          8.94         5.24 o                         
   5   6   3         22.48         21.18         3.10 o                         
   6   6   3          2.86         14.60         5.57 o                         
   7   6   3          1.21          1.38         7.06 o                         
   8   6   3          3.10          4.50         6.62 o                         
  -7   7   3          4.54          2.35         7.78 o                         
  -6   7   3         21.59         29.39         3.64 o                         
  -5   7   3          2.11          8.04         5.44 o                         
  -4   7   3          3.90         -4.45         6.00 o                         
  -3   7   3         10.21          5.99         6.51 o                         
  -2   7   3         38.51         48.02         4.61 o                         
  -1   7   3         54.84         57.77         8.18 o                         
   0   7   3         44.33         36.94         2.53 o                         
   1   7   3         50.74         56.49         3.34 o                         
   2   7   3         79.56         70.07         5.17 o                         
   3   7   3         81.42         71.36         5.79 o                         
   4   7   3         77.82         73.99         6.18 o                         
   5   7   3         41.62         45.51         5.20 o                         
   6   7   3         18.93          8.78         7.39 o                         
   7   7   3         17.35         24.14         3.66 o                         
  -5   8   3          7.01         -1.55         8.44 o                         
  -4   8   3         16.22         14.16         7.34 o                         
  -3   8   3         43.89         41.20         3.81 o                         
  -2   8   3         47.78         48.50         4.15 o                         
  -1   8   3         99.54        109.99         5.92 o                         
   0   8   3         36.80         27.57         5.67 o                         
   1   8   3         44.91         43.70         2.83 o                         
   2   8   3         18.92         20.57         7.32 o                         
   3   8   3          2.58          8.91         6.30 o                         
   4   8   3          0.92         -0.78         6.28 o                         
   5   8   3          0.68          0.00         7.04 o                         
  -1   9   3          1.51          2.77         4.97 o                         
   0   9   3         14.17          4.43         9.16 o                         
   1   9   3         12.03         12.03         5.69 o                         
 -11   0   4          0.08          4.95         6.29 o                         
  -9   0   4          2.48         -0.55         5.05 o                         
  -8   0   4          0.41          8.74         4.61 o                         
  -7   0   4        305.00        306.32        12.41 o                         
  -6   0   4         87.69         85.95         6.03 o                         
  -5   0   4          1.42          6.85         3.41 o                         
  -4   0   4          7.40          7.56         2.87 o                         
  -3   0   4         15.97         12.50         1.25 o                         
  -2   0   4         75.46         68.48         2.82 o                         
  -1   0   4       5284.02       5235.24        81.26 o                         
   0   0   4      14518.02      15855.79       144.55 o                         
   1   0   4       5327.23       5124.87        37.40 o                         
   2   0   4         44.65         37.55         3.81 o                         
   3   0   4          8.53          5.45         1.24 o                         
   4   0   4         12.54          6.55         2.82 o                         
   5   0   4          9.60         17.41         1.81 o                         
   6   0   4         10.02          4.61         4.53 o                         
   7   0   4        260.48        224.66        11.11 o                         
   8   0   4          7.83          1.94         4.86 o                         
   9   0   4          3.06         -5.58         6.31 o                         
  10   0   4          1.78          7.01         5.80 o                         
  11   0   4          0.04         -1.44         6.02 o                         
 -11   1   4          0.05          2.57         3.69 o                         
 -10   1   4          6.37          9.59         5.40 o                         
  -9   1   4         21.92         26.22         2.18 o                         
  -8   1   4         20.18         22.41         2.63 o                         
  -7   1   4        323.79        343.60         9.80 o                         
  -6   1   4        142.20        143.93        12.85 o                         
  -5   1   4        244.28        242.12         6.95 o                         
  -4   1   4          3.95          7.52         3.94 o                         
  -3   1   4         72.74         51.94         5.48 o                         
  -2   1   4        397.14        381.77         6.32 o                         
  -1   1   4        401.35        442.81         8.51 o                         
   0   1   4        108.43        113.31         2.43 o                         
   1   1   4        108.23        126.97         2.57 o                         
   2   1   4        122.76        129.75         3.67 o                         
   3   1   4         46.95         44.25         2.34 o                         
   4   1   4          2.02         -0.24         2.07 o                         
   5   1   4        202.74        199.79         6.11 o                         
   6   1   4        418.96        428.74         9.75 o                         
   7   1   4        185.89        194.28         7.57 o                         
   8   1   4         88.97        104.61        15.09 o                         
   9   1   4         14.12         12.70         2.60 o                         
  10   1   4          9.08          0.43         4.74 o                         
  11   1   4          0.11          6.59         3.87 o                         
 -11   2   4          0.07         14.70         5.79 o                         
 -10   2   4          0.22          7.22         4.78 o                         
  -9   2   4          5.00          5.25         5.81 o                         
  -8   2   4         24.36         18.03         6.54 o                         
  -7   2   4         26.57         27.98         2.96 o                         
  -6   2   4          2.35          1.18         4.26 o                         
  -5   2   4         74.89         72.53         5.02 o                         
  -4   2   4         60.88         52.61         4.02 o                         
  -3   2   4         39.92         23.66         2.12 o                         
  -2   2   4        536.08        442.80        10.30 o                         
  -1   2   4        167.94        250.86         8.83 o                         
   0   2   4       1584.56       1721.81        47.34 o                         
   1   2   4       1260.73       1280.81        35.83 o                         
   2   2   4         34.74         31.50         2.27 o                         
   3   2   4        408.70        363.27        10.40 o                         
   4   2   4        290.97        279.64         9.85 o                         
   5   2   4          4.62         -1.66         3.37 o                         
   6   2   4         22.70         21.27         2.39 o                         
   7   2   4        101.13         90.59         6.79 o                         
   8   2   4          2.52          4.65         4.98 o                         
   9   2   4          3.83         11.76         4.63 o                         
  10   2   4          1.76         -2.00         5.76 o                         
  11   2   4          0.34         -6.70         7.41 o                         
 -11   3   4          0.93          7.69         6.71 o                         
 -10   3   4          2.81          4.15         5.62 o                         
  -9   3   4          4.05          3.72         6.08 o                         
  -8   3   4          3.31          7.73         4.55 o                         
  -7   3   4        137.71        149.06        10.79 o                         
  -6   3   4         59.20         44.30         3.30 o                         
  -5   3   4        372.04        409.48        13.62 o                         
  -4   3   4        155.92        167.26         8.68 o                         
  -3   3   4         80.93         80.82         6.33 o                         
  -2   3   4         53.10         72.76         5.24 o                         
  -1   3   4        103.58        168.95         5.25 o                         
   0   3   4       1376.39       1520.00        64.15 o                         
   1   3   4        879.31        866.49        15.76 o                         
   2   3   4        262.01        281.52         9.29 o                         
   3   3   4        201.32        229.12         9.21 o                         
   4   3   4        346.41        350.94        12.08 o                         
   5   3   4         60.11         56.98         4.31 o                         
   6   3   4        559.01        596.15        17.16 o                         
   7   3   4          7.30          6.48         5.35 o                         
   8   3   4         20.04         19.40         6.49 o                         
   9   3   4          1.15         11.25         5.08 o                         
  10   3   4          2.88         17.50         6.22 o                         
  11   3   4          0.45         -0.78         5.97 o                         
 -10   4   4          0.01         -2.22         5.88 o                         
  -9   4   4          0.99          8.72         5.49 o                         
  -8   4   4         10.66          1.81         7.32 o                         
  -7   4   4         10.73          8.78         5.32 o                         
  -6   4   4          5.68          7.82         5.31 o                         
  -5   4   4         71.56         79.47         6.89 o                         
  -4   4   4         10.85          5.51         5.57 o                         
  -3   4   4        138.08        119.71         8.00 o                         
  -2   4   4        359.15        350.13        11.53 o                         
  -1   4   4         60.98         89.72         5.47 o                         
   0   4   4         10.14          6.73         2.12 o                         
   1   4   4        421.06        388.79        14.95 o                         
   2   4   4         49.54         54.66         3.95 o                         
   3   4   4        207.78        189.43         9.71 o                         
   4   4   4         85.82         79.53         6.69 o                         
   5   4   4          4.81         11.30         5.03 o                         
   6   4   4         16.78         16.25         6.66 o                         
   7   4   4          3.89         14.38         5.47 o                         
   8   4   4          1.95          1.82         5.85 o                         
   9   4   4          1.74         -1.35         6.34 o                         
  10   4   4          0.06         -5.24         6.56 o                         
  -9   5   4          3.19         -2.94         7.05 o                         
  -8   5   4          0.27         -6.57         6.57 o                         
  -7   5   4          1.75          3.70         6.04 o                         
  -6   5   4          0.91          7.21         5.63 o                         
  -5   5   4          0.70         -2.49         5.49 o                         
  -4   5   4         44.88         42.65         3.35 o                         
  -3   5   4          3.86          8.58         5.88 o                         
  -2   5   4          1.70          3.90         4.84 o                         
  -1   5   4          0.06         -0.61         3.82 o                         
   0   5   4         50.38         48.27         2.85 o                         
   1   5   4          0.14          1.87         3.43 o                         
   2   5   4         25.87         23.72         2.64 o                         
   3   5   4          5.43         13.01         5.42 o                         
   4   5   4         43.51         40.37         3.47 o                         
   5   5   4          0.90         -6.99         6.99 o                         
   6   5   4         11.51         13.72         2.87 o                         
   7   5   4          0.25         -3.11         5.93 o                         
   8   5   4          3.79          8.74         5.25 o                         
   9   5   4          4.06         15.55         7.14 o                         
  -8   6   4          0.60         -6.28         6.28 o                         
  -7   6   4          1.99         -1.39         6.76 o                         
  -6   6   4          0.85         -6.26         6.26 o                         
  -5   6   4          0.49          6.38         6.00 o                         
  -4   6   4          5.30          4.38         5.90 o                         
  -3   6   4          0.45          1.03         5.93 o                         
  -2   6   4         14.17         19.29         2.81 o                         
  -1   6   4         37.14         50.31         2.89 o                         
   0   6   4         13.30         12.01         2.94 o                         
   1   6   4         45.24         46.99         3.25 o                         
   2   6   4          2.52         11.42         4.80 o                         
   3   6   4          3.12         10.43         5.62 o                         
   4   6   4         13.80         12.30         6.52 o                         
   5   6   4          2.01         -0.59         5.59 o                         
   6   6   4          0.07          9.69         4.61 o                         
   7   6   4          8.32         -1.41         7.24 o                         
   8   6   4          0.31         -0.76         6.17 o                         
  -7   7   4          0.33         11.88         6.28 o                         
  -6   7   4         10.98         12.41         5.88 o                         
  -5   7   4          2.39          1.35         6.25 o                         
  -4   7   4          0.03         -2.57         6.56 o                         
  -3   7   4          6.74         -0.61         6.96 o                         
  -2   7   4          1.89         -0.56         5.50 o                         
  -1   7   4         13.13         11.93         6.08 o                         
   0   7   4          4.85         -0.45         4.91 o                         
   1   7   4         23.42         15.97         5.06 o                         
   2   7   4          2.41          6.29         4.82 o                         
   3   7   4          3.96          3.73         6.64 o                         
   4   7   4          0.54          3.97         6.06 o                         
   5   7   4          2.22         12.46         6.11 o                         
   6   7   4          4.91          2.23         6.68 o                         
   7   7   4          1.81         -4.79         7.83 o                         
  -5   8   4          0.15          2.34         6.47 o                         
  -4   8   4          5.27          0.75         7.63 o                         
  -3   8   4         20.87         16.46         8.00 o                         
  -2   8   4          2.60         13.36         6.81 o                         
  -1   8   4         30.69         37.75         2.85 o                         
   0   8   4         47.49         50.65         4.45 o                         
   1   8   4         14.41         19.72         3.06 o                         
   2   8   4         12.22         13.15         3.22 o                         
   3   8   4         13.31         13.24         7.65 o                         
   4   8   4          9.13          0.78         6.36 o                         
   5   8   4          0.23         -7.55         7.55 o                         
 -11   1   5          0.57          1.32         8.06 o                         
 -10   1   5          0.15         -4.52         4.52 o                         
  -9   1   5          0.79          1.18         3.53 o                         
  -8   1   5         19.41         18.84         4.56 o                         
  -7   1   5          6.33          0.31         3.69 o                         
  -6   1   5        130.08        122.08         7.01 o                         
  -5   1   5         34.32         26.10         3.26 o                         
  -4   1   5          0.38         -0.42         2.14 o                         
  -3   1   5         73.31         52.56         2.54 o                         
  -2   1   5        622.76        522.19         5.41 o                         
  -1   1   5        693.29        525.47         5.35 o                         
   0   1   5       1530.86       1468.15        23.86 o                         
   1   1   5         89.27        100.62         2.49 o                         
   2   1   5        509.71        479.47         6.69 o                         
   3   1   5          4.02          2.92         2.64 o                         
   4   1   5          1.72          3.01         2.05 o                         
   5   1   5         28.96         28.47         1.66 o                         
   6   1   5         60.28         46.72         2.53 o                         
   7   1   5         93.74         98.07         8.16 o                         
   8   1   5          4.56         11.16         3.62 o                         
   9   1   5          0.75         -4.87         5.81 o                         
  10   1   5          0.78         -4.13         4.13 o                         
  11   1   5          0.44         10.25         3.51 o                         
 -11   2   5          1.17         -4.52         6.66 o                         
 -10   2   5          3.24          4.05         5.97 o                         
  -9   2   5          6.34          7.84         5.15 o                         
  -8   2   5         36.45         34.76         3.23 o                         
  -7   2   5         33.79         11.81         6.56 o                         
  -6   2   5         27.21         16.28         6.20 o                         
  -5   2   5          0.91         -4.06         4.06 o                         
  -4   2   5          8.97          7.07         3.97 o                         
  -3   2   5        125.89        164.30         7.40 o                         
  -2   2   5        140.70        242.70         8.40 o                         
  -1   2   5        943.86        968.26        31.90 o                         
   0   2   5       3995.45       4141.55        79.69 o                         
   1   2   5       1004.86        925.74        10.51 o                         
   2   2   5       1275.38       1128.39        17.02 o                         
   3   2   5         87.96         59.73         4.19 o                         
   4   2   5         99.30         97.76         6.62 o                         
   5   2   5         13.97         17.17         2.01 o                         
   6   2   5         31.61         32.38         2.94 o                         
   7   2   5        125.28        138.32         9.69 o                         
   8   2   5         63.15         71.91         6.66 o                         
   9   2   5          3.26          3.02         6.58 o                         
  10   2   5          0.55          1.36         4.82 o                         
  11   2   5          3.84          4.58         6.48 o                         
 -11   3   5          1.09         -6.83         6.83 o                         
 -10   3   5          2.90          9.25         6.08 o                         
  -9   3   5          2.57          2.56         4.87 o                         
  -8   3   5         13.25         11.91         6.44 o                         
  -7   3   5         37.19         36.11         3.26 o                         
  -6   3   5        357.43        394.72        14.81 o                         
  -5   3   5        538.53        585.14        16.18 o                         
  -4   3   5        141.26        154.94         8.80 o                         
  -3   3   5        791.35        860.65        17.53 o                         
  -2   3   5        616.47        617.77        13.75 o                         
  -1   3   5        895.43        894.33        45.33 o                         
   0   3   5        176.83        152.16         5.51 o                         
   1   3   5        919.38        832.84        11.13 o                         
   2   3   5        430.27        446.45        11.90 o                         
   3   3   5         52.34         44.73         4.16 o                         
   4   3   5         32.19         33.33         2.71 o                         
   5   3   5         27.68          3.12         5.43 o                         
   6   3   5         17.84          1.78         5.85 o                         
   7   3   5        109.04        109.36         7.56 o                         
   8   3   5          7.76         10.76         2.74 o                         
   9   3   5          0.54          1.28         6.14 o                         
  10   3   5          2.70          7.17         5.46 o                         
 -10   4   5          2.03          2.28         6.32 o                         
  -9   4   5          9.93         11.04         6.90 o                         
  -8   4   5          4.00          7.42         5.67 o                         
  -7   4   5          5.65         -5.44         5.44 o                         
  -6   4   5         19.74         13.01         6.17 o                         
  -5   4   5         11.85         -2.22         5.86 o                         
  -4   4   5         53.55         42.52         3.59 o                         
  -3   4   5         65.56         78.61         5.87 o                         
  -2   4   5         51.63         65.38         5.32 o                         
  -1   4   5        139.11        193.75         9.62 o                         
   0   4   5        866.41        841.93        14.82 o                         
   1   4   5       1058.03       1025.05        40.43 o                         
   2   4   5        504.52        451.47        13.51 o                         
   3   4   5        579.50        563.37        16.08 o                         
   4   4   5        579.65        606.11        16.96 o                         
   5   4   5        195.94        205.86        11.50 o                         
   6   4   5         42.96         50.97         3.49 o                         
   7   4   5        110.29        129.52         8.81 o                         
   8   4   5         17.72         19.88         7.03 o                         
   9   4   5         12.71         -6.91         7.25 o                         
  10   4   5          0.13          8.44         6.19 o                         
  -9   5   5          1.37          3.02         6.31 o                         
  -8   5   5          1.07          8.35         5.65 o                         
  -7   5   5         36.32         37.59         3.55 o                         
  -6   5   5        128.82        138.15         8.95 o                         
  -5   5   5        317.21        330.27        14.94 o                         
  -4   5   5        325.99        342.89        14.67 o                         
  -3   5   5        443.81        482.60        15.85 o                         
  -2   5   5        358.21        416.43        14.08 o                         
  -1   5   5        177.47        181.86         7.37 o                         
   0   5   5          8.34         10.20         3.52 o                         
   1   5   5        487.29        446.85        30.64 o                         
   2   5   5        186.89        197.84        10.49 o                         
   3   5   5         99.04         93.63         7.09 o                         
   4   5   5         37.95         17.37         7.29 o                         
   5   5   5         29.95         23.12         2.86 o                         
   6   5   5         47.44         40.80         4.30 o                         
   7   5   5         15.72         10.15         7.24 o                         
   8   5   5          5.45          8.93         6.77 o                         
   9   5   5          0.61          0.00         6.41 o                         
  -8   6   5          3.21          4.65         6.58 o                         
  -7   6   5          1.82         -4.98         6.72 o                         
  -6   6   5          0.85          0.00         6.12 o                         
  -5   6   5          7.73         10.04         6.60 o                         
  -4   6   5         16.34         12.91         6.12 o                         
  -3   6   5         24.86         35.03         3.14 o                         
  -2   6   5         21.76         26.02         2.91 o                         
  -1   6   5         65.46         71.83         3.90 o                         
   0   6   5        119.04        119.79        14.03 o                         
   1   6   5        286.37        260.07        12.70 o                         
   2   6   5        131.92        113.27         8.01 o                         
   3   6   5        179.34        176.97        11.31 o                         
   4   6   5        121.60        114.98         8.42 o                         
   5   6   5         51.48         49.06         3.90 o                         
   6   6   5         15.77         16.32         7.36 o                         
   7   6   5          9.85         12.92         7.46 o                         
   8   6   5         18.62         13.25         8.06 o                         
  -7   7   5          5.24         -4.03         6.59 o                         
  -6   7   5         21.69         20.50         3.47 o                         
  -5   7   5         30.04         28.39         3.74 o                         
  -4   7   5         72.57         60.73         4.82 o                         
  -3   7   5         62.16         58.72         5.29 o                         
  -2   7   5        126.92        104.33         8.62 o                         
  -1   7   5         24.81         10.31         5.12 o                         
   0   7   5        101.35         99.16         5.53 o                         
   1   7   5         41.92         45.37         2.84 o                         
   2   7   5         47.71         48.86         3.69 o                         
   3   7   5         25.88         25.40         3.41 o                         
   4   7   5          5.17         15.98         6.32 o                         
   5   7   5          1.70          5.57         6.22 o                         
   6   7   5          4.22         -7.47         7.47 o                         
   7   7   5          6.45         -3.25         9.19 o                         
  -4   8   5          0.41          0.00         5.91 o                         
  -3   8   5          1.44          3.65         6.40 o                         
  -2   8   5          1.54         -3.42         7.13 o                         
  -1   8   5         19.70         17.70         3.53 o                         
   0   8   5         12.17          8.08         5.16 o                         
   1   8   5         34.08         33.89         2.49 o                         
   2   8   5         28.14          9.62         7.40 o                         
   3   8   5         28.71         24.30         3.54 o                         
   4   8   5          3.20         10.11         6.37 o                         
 -11   0   6          9.59          8.24         7.06 o                         
 -10   0   6          8.92          6.03         5.81 o                         
  -9   0   6         10.93         10.67         6.33 o                         
  -8   0   6        143.19        133.57        10.41 o                         
  -7   0   6          1.32         -4.83         4.83 o                         
  -6   0   6         12.39         19.90         2.33 o                         
  -5   0   6          3.45          7.04         3.44 o                         
  -4   0   6         13.37         12.34         1.62 o                         
  -3   0   6         14.79         28.30         2.36 o                         
  -2   0   6       2440.45       2286.84        33.00 o                         
  -1   0   6         23.52         14.19         0.99 o                         
   0   0   6         87.44         76.03         5.86 o                         
   1   0   6         57.20         55.95         2.73 o                         
   2   0   6       1171.64       1378.66        20.33 o                         
   3   0   6         56.76         78.74         5.30 o                         
   4   0   6          3.61          2.59         3.26 o                         
   5   0   6          1.96          7.03         3.23 o                         
   6   0   6          9.61         11.90         2.17 o                         
   7   0   6         25.33         23.54         2.84 o                         
   8   0   6        149.12        129.09         9.74 o                         
   9   0   6         21.67         21.97         3.00 o                         
  10   0   6         12.51          8.08         7.19 o                         
  11   0   6          9.13          6.06         7.95 o                         
 -11   1   6          3.57         11.19         4.26 o                         
 -10   1   6          0.79          1.96         4.40 o                         
  -9   1   6          1.35          5.23         8.40 o                         
  -8   1   6          0.33          0.56         8.96 o                         
  -7   1   6        159.15        155.95         7.79 o                         
  -6   1   6        264.47        237.86        10.12 o                         
  -5   1   6         12.38         14.10         3.61 o                         
  -4   1   6          6.06          3.25         2.29 o                         
  -3   1   6         38.90         38.31         2.01 o                         
  -2   1   6        291.05        312.86         7.16 o                         
  -1   1   6         11.37         24.87         0.91 o                         
   0   1   6        173.89        139.52         3.15 o                         
   1   1   6         26.48         35.72         1.39 o                         
   2   1   6        533.32        572.61         7.04 o                         
   3   1   6          7.95          6.40         2.45 o                         
   4   1   6         15.34         18.70         1.31 o                         
   5   1   6         56.33         61.50         3.53 o                         
   6   1   6        266.84        249.52         8.01 o                         
   7   1   6        123.98        117.84         5.80 o                         
   8   1   6          5.17          5.43         3.96 o                         
   9   1   6          0.62          2.05         3.45 o                         
  10   1   6          0.23         -1.36         4.51 o                         
  11   1   6          2.19          5.27         4.31 o                         
 -11   2   6          4.42          8.54         5.96 o                         
 -10   2   6          3.70          6.29         5.28 o                         
  -9   2   6          8.94         13.67         5.63 o                         
  -8   2   6         55.87         58.65         5.17 o                         
  -7   2   6          8.56          9.29         5.51 o                         
  -6   2   6         42.16         54.31         4.61 o                         
  -5   2   6         87.84         89.86         5.95 o                         
  -4   2   6        182.16        209.87         9.30 o                         
  -3   2   6         49.09         56.11         4.64 o                         
  -2   2   6        371.18        438.45        11.55 o                         
  -1   2   6         26.41         38.35         2.06 o                         
   0   2   6         78.18        101.16         4.38 o                         
   1   2   6        298.68        288.28         6.76 o                         
   2   2   6        242.54        240.53         8.81 o                         
   3   2   6         47.98         41.52         3.42 o                         
   4   2   6        140.26        153.40         8.48 o                         
   5   2   6        174.81        147.46         8.55 o                         
   6   2   6          2.26          7.21         4.13 o                         
   7   2   6         51.49         50.19         3.42 o                         
   8   2   6         24.81         30.15         3.01 o                         
   9   2   6         15.72         17.19         3.03 o                         
  10   2   6          3.35         -6.51         6.51 o                         
  11   2   6          6.57         18.69         3.20 o                         
 -10   3   6          0.06          0.73         6.28 o                         
  -9   3   6          0.30         -3.29         6.27 o                         
  -8   3   6          4.23         14.06         5.17 o                         
  -7   3   6          0.05          1.58         5.55 o                         
  -6   3   6          7.86         15.28         5.38 o                         
  -5   3   6         26.11         35.53         2.83 o                         
  -4   3   6        206.10        237.42        10.81 o                         
  -3   3   6        251.81        292.49        11.10 o                         
  -2   3   6         88.22        129.41         7.41 o                         
  -1   3   6         10.79          9.03         1.59 o                         
   0   3   6          4.87          3.96         3.19 o                         
   1   3   6          2.14          6.83         2.49 o                         
   2   3   6        351.03        361.54        11.37 o                         
   3   3   6        332.72        310.25        11.18 o                         
   4   3   6        222.92        205.36         9.72 o                         
   5   3   6        169.39        173.36        10.39 o                         
   6   3   6          1.10         -5.96         5.96 o                         
   7   3   6          0.93          9.45         5.75 o                         
   8   3   6          0.27         -2.34         5.80 o                         
   9   3   6          2.29          5.94         5.72 o                         
  10   3   6          0.44         -7.52         7.52 o                         
 -10   4   6          3.37         16.46         6.51 o                         
  -9   4   6          0.56          3.54         5.44 o                         
  -8   4   6         11.19         13.37         6.52 o                         
  -7   4   6          3.73          2.90         5.99 o                         
  -6   4   6         11.36         11.86         5.77 o                         
  -5   4   6         67.05         69.20         5.33 o                         
  -4   4   6         64.79         59.17         4.89 o                         
  -3   4   6         81.61         75.57         6.44 o                         
  -2   4   6         12.44          6.46         4.97 o                         
  -1   4   6          7.98         16.58         2.67 o                         
   0   4   6         18.08         25.22         6.86 o                         
   1   4   6         95.25         92.44         6.82 o                         
   2   4   6         16.30         18.48         2.31 o                         
   3   4   6         90.14        115.74         8.26 o                         
   4   4   6         63.14         69.35         5.29 o                         
   5   4   6        125.04        134.35         9.85 o                         
   6   4   6          0.58          3.10         5.52 o                         
   7   4   6         10.22         14.92         3.00 o                         
   8   4   6          3.83          0.00         6.25 o                         
   9   4   6          1.12         -4.97         7.14 o                         
  10   4   6          4.05         -2.36         6.81 o                         
  -9   5   6          0.24         -6.95         7.20 o                         
  -8   5   6          0.67          5.00         5.57 o                         
  -7   5   6          0.03         -5.81         6.61 o                         
  -6   5   6          0.07         -5.70         5.70 o                         
  -5   5   6          1.09          1.58         5.71 o                         
  -4   5   6         57.61         65.20         5.54 o                         
  -3   5   6         53.74         60.89         5.30 o                         
  -2   5   6        132.95        127.78         9.12 o                         
  -1   5   6         18.31         17.53         2.36 o                         
   0   5   6        511.17        452.41        24.91 o                         
   1   5   6          1.20          3.15         3.31 o                         
   2   5   6        105.10         82.89         6.31 o                         
   3   5   6         43.05         39.84         3.33 o                         
   4   5   6         19.92         16.01         6.86 o                         
   5   5   6          1.35          1.59         4.78 o                         
   6   5   6          0.19         -2.92         5.20 o                         
   7   5   6          0.00         -5.53         5.53 o                         
   8   5   6          0.05          4.23         5.73 o                         
   9   5   6          0.89          5.42         5.74 o                         
  -8   6   6          2.50         -1.59         7.18 o                         
  -7   6   6          0.03         11.61         6.07 o                         
  -6   6   6          0.67          0.00         6.65 o                         
  -5   6   6          2.19         10.32         5.92 o                         
  -4   6   6         11.45         13.32         6.93 o                         
  -3   6   6          3.95          2.19         5.63 o                         
  -2   6   6          8.18         -3.04         6.45 o                         
  -1   6   6         18.58         22.43        11.76 o                         
   0   6   6          0.04         -0.02         3.63 o                         
   1   6   6         12.29          8.48         3.96 o                         
   2   6   6         14.94         16.13         5.70 o                         
   3   6   6         12.19         11.52         6.23 o                         
   4   6   6          2.23         -1.17         6.00 o                         
   5   6   6          6.75          4.90         6.24 o                         
   6   6   6          1.72          3.32         5.82 o                         
   7   6   6          0.60         -2.92         7.00 o                         
   8   6   6          1.03          3.19         7.22 o                         
  -6   7   6          0.01         12.01         5.09 o                         
  -5   7   6          6.94         17.47         6.44 o                         
  -4   7   6          1.61         -7.00         7.00 o                         
  -3   7   6          0.20         -4.49         6.05 o                         
  -2   7   6          3.63         14.36         5.68 o                         
  -1   7   6          0.89         -0.26         6.56 o                         
   0   7   6         56.14         50.00         3.06 o                         
   1   7   6         10.94          4.21         4.46 o                         
   2   7   6          4.85          8.94         6.28 o                         
   3   7   6          3.91          8.38         5.27 o                         
   4   7   6          3.92         12.22         6.22 o                         
   5   7   6         13.61          4.94         7.57 o                         
   6   7   6          0.02         -2.28         7.08 o                         
  -4   8   6          9.90         11.70         7.76 o                         
  -3   8   6          1.62          0.00         6.07 o                         
  -2   8   6          0.57         11.22         5.61 o                         
  -1   8   6         15.98         11.34         4.83 o                         
   0   8   6          0.14          2.19         4.89 o                         
   1   8   6          6.56         -1.04         4.88 o                         
   2   8   6          0.03          2.10         6.07 o                         
   3   8   6          0.13         -4.51         6.38 o                         
   4   8   6          5.68         11.03         6.50 o                         
 -11   1   7          0.21         -5.14         5.14 o                         
 -10   1   7          1.11          3.51         4.21 o                         
  -9   1   7          1.76          2.65        10.89 o                         
  -8   1   7          0.29         -0.24         4.12 o                         
  -7   1   7         61.80         64.85         3.38 o                         
  -6   1   7         30.96         20.71         3.20 o                         
  -5   1   7          1.84         -1.16         4.79 o                         
  -4   1   7         13.43         13.85         1.35 o                         
  -3   1   7          4.24          8.95         3.27 o                         
  -2   1   7        393.23        347.92         6.05 o                         
  -1   1   7         62.38         66.08         3.31 o                         
   0   1   7        371.32        367.97         5.26 o                         
   1   1   7        299.77        258.85         4.43 o                         
   2   1   7        184.69        153.03         5.29 o                         
   3   1   7         63.38         59.60         3.01 o                         
   4   1   7          2.44          3.52         2.55 o                         
   5   1   7         13.16         15.91         1.53 o                         
   6   1   7        102.10        123.54         9.54 o                         
   7   1   7          4.41          2.08         4.35 o                         
   8   1   7          5.82         11.12         3.61 o                         
   9   1   7          3.97          3.71         3.91 o                         
  10   1   7          0.58         -2.25         7.38 o                         
  11   1   7          0.46         -1.23         4.36 o                         
 -10   2   7          0.16         11.57         6.30 o                         
  -9   2   7          3.55          2.58         6.04 o                         
  -8   2   7         18.49         28.69         3.14 o                         
  -7   2   7         71.47         80.11         6.97 o                         
  -6   2   7          7.91         12.91         2.50 o                         
  -5   2   7         54.36         49.23         4.55 o                         
  -4   2   7        185.86        169.84         9.28 o                         
  -3   2   7        210.91        175.68         8.53 o                         
  -2   2   7       1077.91        882.35        16.86 o                         
  -1   2   7       1244.90       1089.50        41.99 o                         
   0   2   7       1608.58       1411.46        32.46 o                         
   1   2   7        794.28        745.71        21.41 o                         
   2   2   7         71.75        162.52         7.96 o                         
   3   2   7         59.70         69.61         4.81 o                         
   4   2   7          9.90         12.51         4.18 o                         
   5   2   7          9.28          9.82         4.92 o                         
   6   2   7         33.30         30.00         3.01 o                         
   7   2   7         33.65         29.43         3.03 o                         
   8   2   7         23.11         17.57         6.54 o                         
   9   2   7          6.65          3.86         6.11 o                         
  10   2   7          1.94         -2.18         6.28 o                         
 -10   3   7          2.45         12.13         6.61 o                         
  -9   3   7          1.86          3.40         5.73 o                         
  -8   3   7         11.73          7.90         6.85 o                         
  -7   3   7         71.79         69.78         5.03 o                         
  -6   3   7         12.90          9.69         5.48 o                         
  -5   3   7         16.17          4.31         5.35 o                         
  -4   3   7         45.02         37.35         3.06 o                         
  -3   3   7         56.92         64.41         5.62 o                         
  -2   3   7        313.32        350.49        11.96 o                         
  -1   3   7        389.46        416.08        15.09 o                         
   0   3   7        186.78        194.20        16.02 o                         
   1   3   7        605.23        615.01        10.66 o                         
   2   3   7        559.49        573.69        14.66 o                         
   3   3   7        509.83        524.96        15.20 o                         
   4   3   7        236.22        253.10        11.29 o                         
   5   3   7        320.44        292.48        13.08 o                         
   6   3   7        255.32        273.99        13.20 o                         
   7   3   7         22.91         22.67         3.12 o                         
   8   3   7         13.03          9.68         7.05 o                         
   9   3   7          2.12         -2.73         6.95 o                         
  10   3   7          3.93          2.28         6.04 o                         
  -9   4   7          9.99         18.25         6.73 o                         
  -8   4   7         15.74         20.41         7.42 o                         
  -7   4   7         49.87         55.38         4.21 o                         
  -6   4   7         37.30         49.49         3.77 o                         
  -5   4   7        106.24        130.54         9.91 o                         
  -4   4   7        389.36        433.78        15.95 o                         
  -3   4   7        376.26        385.27        14.34 o                         
  -2   4   7        355.81        347.94        12.97 o                         
  -1   4   7        573.52        533.14        38.15 o                         
   0   4   7        843.12        827.55        53.39 o                         
   1   4   7         48.57         84.03         9.26 o                         
   2   4   7         99.13        128.37         8.28 o                         
   3   4   7         73.83        103.54         6.93 o                         
   4   4   7         21.74         16.79         6.50 o                         
   5   4   7          7.17         -0.97         5.66 o                         
   6   4   7          3.12          4.85         5.52 o                         
   7   4   7          2.56          4.19         5.32 o                         
   8   4   7          1.92         -2.63         5.65 o                         
   9   4   7         11.13         -0.73         7.80 o                         
  -9   5   7          1.54         -2.38         7.14 o                         
  -8   5   7          8.23          1.47         6.82 o                         
  -7   5   7          9.31          1.33         7.15 o                         
  -6   5   7         27.15         21.56         7.62 o                         
  -5   5   7         11.95          4.94         6.38 o                         
  -4   5   7         37.24         39.27         3.36 o                         
  -3   5   7         24.49         41.86         3.49 o                         
  -2   5   7         93.86        116.85         8.78 o                         
  -1   5   7        186.43        177.95        12.18 o                         
   0   5   7         21.88         24.85         5.26 o                         
   1   5   7         86.25         93.55        12.72 o                         
   2   5   7        280.06        281.37        12.33 o                         
   3   5   7        290.55        278.35        13.25 o                         
   4   5   7        219.46        228.28        12.78 o                         
   5   5   7        223.36        205.15        12.82 o                         
   6   5   7         70.61         61.74         4.76 o                         
   7   5   7         25.23         28.69         3.59 o                         
   8   5   7          1.29         -2.89         6.70 o                         
   9   5   7          1.70         -6.38         7.22 o                         
  -7   6   7         11.29          1.49         7.79 o                         
  -6   6   7          7.16          8.13         6.64 o                         
  -5   6   7         38.10         33.63         3.42 o                         
  -4   6   7         77.38         69.24         6.40 o                         
  -3   6   7        153.35        142.96         9.11 o                         
  -2   6   7         77.85         70.79         5.39 o                         
  -1   6   7        240.03        241.99        10.97 o                         
   0   6   7        114.00        123.75         6.19 o                         
   1   6   7         47.13         69.58         3.67 o                         
   2   6   7         33.58         40.22         3.49 o                         
   3   6   7         21.07         26.06         3.24 o                         
   4   6   7          3.92          4.83         5.40 o                         
   5   6   7          3.19         14.52         5.32 o                         
   6   6   7          0.54         -3.41         6.51 o                         
   7   6   7          0.61          8.21         5.43 o                         
  -6   7   7          5.99         13.06         6.74 o                         
  -5   7   7          0.93         -7.26         7.26 o                         
  -4   7   7          3.74          3.48         6.10 o                         
  -3   7   7          3.52          4.65         5.90 o                         
  -2   7   7         30.58         27.71         3.55 o                         
  -1   7   7         12.94          7.96         4.95 o                         
   0   7   7         45.29         34.35         9.25 o                         
   1   7   7          8.47          7.46         4.46 o                         
   2   7   7         54.18         33.97         3.82 o                         
   3   7   7         29.31         23.60         3.36 o                         
   4   7   7         53.16         47.67         3.79 o                         
   5   7   7         17.69          0.00         8.69 o                         
   6   7   7         18.22         22.48         8.45 o                         
  -3   8   7         17.66         14.62         7.34 o                         
  -2   8   7         15.04         15.90         8.05 o                         
  -1   8   7         27.89         24.91         2.50 o                         
   0   8   7          6.81         13.72         4.85 o                         
   1   8   7         19.03         10.94         5.10 o                         
   2   8   7          1.58         10.77         5.42 o                         
   3   8   7          1.40          3.08         7.71 o                         
 -10   0   8          1.89          3.60         5.24 o                         
  -9   0   8          0.42         -3.85         6.28 o                         
  -8   0   8          4.76          8.47         4.89 o                         
  -7   0   8        171.65        144.96        10.61 o                         
  -6   0   8         84.95        101.42         7.76 o                         
  -5   0   8          8.11          8.57         3.89 o                         
  -4   0   8         14.66          8.66         4.34 o                         
  -3   0   8         11.01          7.12         3.62 o                         
  -2   0   8          4.36          7.10         1.38 o                         
  -1   0   8       1006.35       1035.66        30.76 o                         
   0   0   8        797.24        714.14        10.40 o                         
   1   0   8       1072.18       1051.93        55.45 o                         
   2   0   8         18.89         35.44         2.79 o                         
   3   0   8          5.22          0.00         3.72 o                         
   4   0   8          6.28          7.62         3.25 o                         
   5   0   8         20.61         24.81         2.56 o                         
   6   0   8         65.10         53.88         3.84 o                         
   7   0   8        285.48        295.60        14.33 o                         
   8   0   8          2.19          2.24         5.06 o                         
   9   0   8          0.10          5.71         5.04 o                         
  10   0   8          0.95          3.60         5.53 o                         
 -10   1   8          5.64         10.40         4.29 o                         
  -9   1   8         10.55          7.75         4.49 o                         
  -8   1   8         11.08         12.96         4.74 o                         
  -7   1   8        108.22        106.00         5.54 o                         
  -6   1   8        162.33        154.16         7.18 o                         
  -5   1   8         61.94         68.57         3.78 o                         
  -4   1   8         36.14         30.73         6.13 o                         
  -3   1   8        191.28        190.03         8.29 o                         
  -2   1   8         29.51         50.07         1.92 o                         
  -1   1   8         64.40         72.49         2.64 o                         
   0   1   8         48.14         45.90         1.99 o                         
   1   1   8         10.97         14.66         2.49 o                         
   2   1   8        123.47        150.91         4.39 o                         
   3   1   8        117.71        126.37         6.69 o                         
   4   1   8         12.58          8.15         2.87 o                         
   5   1   8         48.47         48.02         2.85 o                         
   6   1   8        144.05        152.53        11.04 o                         
   7   1   8        117.43        125.50         6.21 o                         
   8   1   8          6.25         15.43         4.16 o                         
   9   1   8         15.10         17.54         4.51 o                         
  10   1   8          5.32         -2.39         4.59 o                         
 -10   2   8          1.70         -2.25         6.98 o                         
  -9   2   8          0.66         -3.35         5.95 o                         
  -8   2   8          1.88          3.56         6.00 o                         
  -7   2   8         40.57         44.32         3.38 o                         
  -6   2   8          3.68          9.94         5.12 o                         
  -5   2   8         11.84         15.61         2.46 o                         
  -4   2   8         41.31         55.28         4.59 o                         
  -3   2   8         80.72         96.67         7.23 o                         
  -2   2   8         18.72         23.74         2.24 o                         
  -1   2   8        449.54        417.29        15.41 o                         
   0   2   8        291.57        311.09         7.67 o                         
   1   2   8        235.40        290.16         7.35 o                         
   2   2   8        162.75        163.90         8.25 o                         
   3   2   8         82.10        113.66         7.93 o                         
   4   2   8         74.76         79.35         6.08 o                         
   5   2   8         24.79         31.84         3.07 o                         
   6   2   8          1.40         -0.95         5.14 o                         
   7   2   8         37.76         39.30         3.56 o                         
   8   2   8          1.81          1.77         5.87 o                         
   9   2   8          0.78          1.33         5.97 o                         
  10   2   8          0.09          2.26         5.68 o                         
 -10   3   8          0.94          5.49         6.41 o                         
  -9   3   8          3.71         -2.82         7.20 o                         
  -8   3   8         10.07          0.63         6.76 o                         
  -7   3   8          6.45         -0.57         6.06 o                         
  -6   3   8        183.55        189.47        12.31 o                         
  -5   3   8         57.35         61.19         5.31 o                         
  -4   3   8         95.42        108.34         7.27 o                         
  -3   3   8         79.52         90.54         6.16 o                         
  -2   3   8         36.93         40.95         3.07 o                         
  -1   3   8         49.83         44.98         2.74 o                         
   0   3   8         31.93         29.00         8.81 o                         
   1   3   8          3.37          2.32         3.85 o                         
   2   3   8          1.93         -0.36         4.47 o                         
   3   3   8         50.70         55.70         5.08 o                         
   4   3   8         77.88         78.87         6.70 o                         
   5   3   8         67.34         68.23         4.58 o                         
   6   3   8         53.30         50.07         3.56 o                         
   7   3   8         40.83         45.38         3.49 o                         
   8   3   8          0.94          9.41         4.98 o                         
   9   3   8          2.73         -3.52         6.26 o                         
  10   3   8          2.04          7.09         7.35 o                         
  -9   4   8          0.78         -5.29         7.13 o                         
  -8   4   8          0.70          9.53         5.09 o                         
  -7   4   8          1.65          8.70         5.12 o                         
  -6   4   8          4.48          1.69         5.76 o                         
  -5   4   8         11.43         -4.08         6.69 o                         
  -4   4   8         24.31         26.85         2.95 o                         
  -3   4   8        114.43        126.25         9.58 o                         
  -2   4   8         43.15         44.99         3.62 o                         
  -1   4   8        300.89        274.25         8.56 o                         
   0   4   8          8.02         10.24         3.70 o                         
   1   4   8        187.21        184.31         7.18 o                         
   2   4   8        174.76        143.48         9.95 o                         
   3   4   8         75.38         78.81         6.25 o                         
   4   4   8         25.66         32.56         3.16 o                         
   5   4   8         18.23          9.19         6.25 o                         
   6   4   8          1.09         -4.50         5.80 o                         
   7   4   8          0.96          0.62         5.32 o                         
   8   4   8          0.63          1.36         5.84 o                         
   9   4   8          0.13          9.83         6.97 o                         
  -8   5   8          0.02         -7.26         7.26 o                         
  -7   5   8          0.44         10.98         5.74 o                         
  -6   5   8          9.89         11.86         5.95 o                         
  -5   5   8          0.12          1.72         5.89 o                         
  -4   5   8         38.45         34.01         3.38 o                         
  -3   5   8         10.90          8.79         6.56 o                         
  -2   5   8          1.76          2.39         4.81 o                         
  -1   5   8          6.00          2.62         4.06 o                         
   0   5   8          1.08          1.87         3.54 o                         
   1   5   8         11.47          8.24         3.67 o                         
   2   5   8          0.09         -5.34         5.34 o                         
   3   5   8          0.71         -5.20         5.20 o                         
   4   5   8         32.83         43.21         3.64 o                         
   5   5   8          0.50          9.79         4.64 o                         
   6   5   8          2.87          3.77         5.77 o                         
   7   5   8          5.71          6.88         5.76 o                         
   8   5   8          0.04          1.49         6.66 o                         
  -7   6   8          0.19          7.65         6.40 o                         
  -6   6   8          0.38          4.21         5.16 o                         
  -5   6   8          3.86          6.53         4.97 o                         
  -4   6   8          0.23          5.03         5.83 o                         
  -3   6   8          0.79         -3.58         6.38 o                         
  -2   6   8          5.75         11.13         5.68 o                         
  -1   6   8         48.24         47.88         2.71 o                         
   0   6   8         28.12         22.95         8.24 o                         
   1   6   8         69.03         58.58         3.23 o                         
   2   6   8          3.10          8.33         5.52 o                         
   3   6   8          0.07         -4.76         5.95 o                         
   4   6   8          2.15         -7.05         7.05 o                         
   5   6   8          3.61          8.51         6.24 o                         
   6   6   8          4.62          7.68         2.93 o                         
   7   6   8          0.12         -0.77         6.19 o                         
  -5   7   8          2.63         -5.21         6.53 o                         
  -4   7   8          0.98          0.00         7.29 o                         
  -3   7   8          3.97         11.73         6.51 o                         
  -2   7   8          1.11          1.29         6.20 o                         
  -1   7   8          7.10          8.02         5.74 o                         
   0   7   8          0.32         10.53         3.75 o                         
   1   7   8         20.26         18.33         3.12 o                         
   2   7   8          0.53          5.80         6.21 o                         
   3   7   8          1.89          0.69         6.34 o                         
   4   7   8          1.64          1.44         5.95 o                         
   5   7   8          2.94         -6.80         6.80 o                         
  -2   8   8          3.47         12.72         7.29 o                         
  -1   8   8         12.19          6.24         5.65 o                         
   0   8   8         29.67         28.26         4.30 o                         
   1   8   8          9.43         10.61         5.22 o                         
   2   8   8          2.77         11.91         6.49 o                         
 -10   1   9          0.45          0.42         4.55 o                         
  -9   1   9          0.58          2.30         3.89 o                         
  -8   1   9          0.01         -6.00         6.29 o                         
  -7   1   9          8.21          7.72         4.20 o                         
  -6   1   9         11.61          7.28         3.95 o                         
  -5   1   9         13.86         12.00         3.37 o                         
  -4   1   9          6.06          5.24         2.89 o                         
  -3   1   9         50.79         35.30         2.24 o                         
  -2   1   9         17.86         19.30         2.16 o                         
  -1   1   9        307.79        282.51         5.26 o                         
   0   1   9         45.10         43.46         1.73 o                         
   1   1   9         68.82         75.58         2.82 o                         
   2   1   9        111.51        105.06         4.08 o                         
   3   1   9          4.22          7.76         3.01 o                         
   4   1   9          2.44          0.84         2.90 o                         
   5   1   9          1.51         -0.41         3.23 o                         
   6   1   9          1.37          4.56         3.44 o                         
   7   1   9         15.62         22.30         3.31 o                         
   8   1   9          0.00          3.71         3.87 o                         
   9   1   9          1.37         -1.30         6.02 o                         
  10   1   9          0.05         -1.14         4.37 o                         
 -10   2   9          0.25          0.00         7.13 o                         
  -9   2   9          6.42         -4.89         7.02 o                         
  -8   2   9          3.01         12.42         5.12 o                         
  -7   2   9         17.16         14.61         5.56 o                         
  -6   2   9         26.85         28.56         3.01 o                         
  -5   2   9          3.63          1.81         5.83 o                         
  -4   2   9          2.90          8.85         4.56 o                         
  -3   2   9          2.53          9.72         4.48 o                         
  -2   2   9          4.81          6.02         4.23 o                         
  -1   2   9         78.82         94.81         5.53 o                         
   0   2   9        266.34        252.54        11.04 o                         
   1   2   9        324.95        303.94         8.01 o                         
   2   2   9         62.69         51.82         4.31 o                         
   3   2   9         35.66         38.44         2.95 o                         
   4   2   9         55.93         59.89         4.74 o                         
   5   2   9         16.91         15.83         5.41 o                         
   6   2   9          2.08         -5.58         5.58 o                         
   7   2   9         97.07        111.90         7.82 o                         
   8   2   9          6.24          5.56         5.76 o                         
   9   2   9          5.77          5.54         6.20 o                         
  10   2   9          0.02          5.44         5.77 o                         
  -9   3   9          0.12         -6.69         6.69 o                         
  -8   3   9          4.05          5.25         6.09 o                         
  -7   3   9          9.93         10.77         6.88 o                         
  -6   3   9         90.90         96.28         6.77 o                         
  -5   3   9         98.44         97.88         7.24 o                         
  -4   3   9         55.81         63.65         4.85 o                         
  -3   3   9        118.07        123.70         9.21 o                         
  -2   3   9        147.15        150.02         9.65 o                         
  -1   3   9        174.25        201.69         6.97 o                         
   0   3   9         46.85         55.96         3.04 o                         
   1   3   9        252.83        234.44        15.59 o                         
   2   3   9        184.93        164.36         9.21 o                         
   3   3   9         13.05         22.56         2.72 o                         
   4   3   9         27.73         30.88         3.07 o                         
   5   3   9          8.34         12.72         5.40 o                         
   6   3   9          4.92         -5.45         5.45 o                         
   7   3   9         23.99         20.88         3.14 o                         
   8   3   9          2.71         11.77         5.31 o                         
   9   3   9          0.06         -4.38         7.15 o                         
  -9   4   9          2.92          1.57         6.18 o                         
  -8   4   9          2.36         -0.71         5.15 o                         
  -7   4   9          1.50         -3.89         5.73 o                         
  -6   4   9          3.28         -5.12         5.12 o                         
  -5   4   9          9.14         17.29         5.97 o                         
  -4   4   9         14.41         29.61         2.97 o                         
  -3   4   9         12.16         21.50         2.79 o                         
  -2   4   9         13.61         27.29         2.94 o                         
  -1   4   9         10.40         15.01         4.22 o                         
   0   4   9        335.96        318.89        12.07 o                         
   1   4   9        118.98        131.03         9.75 o                         
   2   4   9        194.21        170.13        10.87 o                         
   3   4   9        111.37        116.91         9.17 o                         
   4   4   9        177.66        174.27        11.14 o                         
   5   4   9         30.24         33.59         3.25 o                         
   6   4   9         45.95         44.40         3.49 o                         
   7   4   9         17.19          7.15         6.72 o                         
   8   4   9         21.49         20.19         3.26 o                         
   9   4   9          3.25          5.47         7.45 o                         
  -8   5   9          2.47         -7.80         7.80 o                         
  -7   5   9          2.97         -4.28         7.62 o                         
  -6   5   9         63.68         64.26         5.72 o                         
  -5   5   9         63.88         65.56         5.72 o                         
  -4   5   9         65.45         70.61         6.75 o                         
  -3   5   9         81.81        100.07         7.68 o                         
  -2   5   9        147.44        155.47        10.66 o                         
  -1   5   9          8.92         16.28         2.58 o                         
   0   5   9         30.88         33.15         2.28 o                         
   1   5   9        122.25        113.89         7.49 o                         
   2   5   9         63.80         71.99         5.61 o                         
   3   5   9         21.39         17.50         6.47 o                         
   4   5   9         23.89         24.55         3.18 o                         
   5   5   9          3.19          1.81         6.86 o                         
   6   5   9          6.69          9.84         6.12 o                         
   7   5   9         11.96          8.58         7.22 o                         
   8   5   9          2.65         13.07         6.75 o                         
  -7   6   9          1.09          1.58         7.83 o                         
  -6   6   9          0.71          8.77         5.37 o                         
  -5   6   9          6.58          7.50         5.99 o                         
  -4   6   9          3.53          7.24         6.61 o                         
  -3   6   9          7.67          5.65         7.29 o                         
  -2   6   9          5.59          9.39         5.12 o                         
  -1   6   9         25.41         30.48         4.86 o                         
   0   6   9         52.66         58.80         3.78 o                         
   1   6   9        101.39         80.27         4.69 o                         
   2   6   9         50.19         48.20         4.33 o                         
   3   6   9         71.54         65.57         5.44 o                         
   4   6   9         41.86         45.59         3.63 o                         
   5   6   9         23.24         24.54         8.51 o                         
   6   6   9         11.24          5.12         6.97 o                         
  -5   7   9          9.03          3.09         7.95 o                         
  -4   7   9         31.37         30.69         3.53 o                         
  -3   7   9         17.66         17.27         8.27 o                         
  -2   7   9         31.71         20.30         8.45 o                         
  -1   7   9         10.82          9.23         4.97 o                         
   0   7   9         16.57         13.96         4.61 o                         
   1   7   9          9.31         14.13         4.66 o                         
   2   7   9         12.08          5.39         7.07 o                         
   3   7   9          3.74          3.59         5.51 o                         
   4   7   9          1.63          2.25         6.22 o                         
   5   7   9          0.67          6.18         5.46 o                         
 -10   0  10          1.20          7.82         5.96 o                         
  -9   0  10         26.08         20.30         7.83 o                         
  -8   0  10         22.83         24.08         3.32 o                         
  -7   0  10         32.62         42.28         3.40 o                         
  -6   0  10         33.52         38.30         3.11 o                         
  -5   0  10         64.06         70.11         6.26 o                         
  -4   0  10        134.94        142.99         8.97 o                         
  -3   0  10         82.01         64.98         5.49 o                         
  -2   0  10        287.23        288.29         7.98 o                         
  -1   0  10        145.30        135.16         7.19 o                         
   0   0  10          0.02         -2.56         2.56 o                         
   1   0  10         36.38         37.41         2.29 o                         
   2   0  10        187.07        207.94         7.74 o                         
   3   0  10         29.21         25.55         2.49 o                         
   4   0  10         91.59         97.72         6.52 o                         
   5   0  10         40.57         46.07         4.61 o                         
   6   0  10         23.71         28.85         3.15 o                         
   7   0  10         31.56         51.99         4.45 o                         
   8   0  10         47.96         47.08         3.66 o                         
   9   0  10         19.74          9.69         8.19 o                         
  10   0  10          2.27         10.07         7.14 o                         
 -10   1  10          0.01         -2.76         5.01 o                         
  -9   1  10          1.87          7.99         4.25 o                         
  -8   1  10          0.11          4.50         3.55 o                         
  -7   1  10          9.45          9.80         5.73 o                         
  -6   1  10         47.76         46.76         3.82 o                         
  -5   1  10         90.15         97.79         6.32 o                         
  -4   1  10         99.12        100.65         4.96 o                         
  -3   1  10        187.86        175.88         6.99 o                         
  -2   1  10        548.15        528.09         7.59 o                         
  -1   1  10        434.74        408.94         9.04 o                         
   0   1  10        237.44        210.18         4.99 o                         
   1   1  10        568.51        507.96        13.90 o                         
   2   1  10        408.66        424.38         7.90 o                         
   3   1  10        211.26        209.23         8.97 o                         
   4   1  10         97.14        114.21         6.07 o                         
   5   1  10         71.50         88.13         4.47 o                         
   6   1  10         77.18         86.26         4.66 o                         
   7   1  10          8.48          5.71         4.17 o                         
   8   1  10          0.03          2.46         3.59 o                         
   9   1  10          0.54          4.56         3.75 o                         
  10   1  10          0.12         -1.56         4.32 o                         
  -9   2  10         10.53         10.94         6.31 o                         
  -8   2  10          8.77         14.99         6.15 o                         
  -7   2  10         61.24         54.80         5.39 o                         
  -6   2  10          3.86         -4.30         5.85 o                         
  -5   2  10        106.44        112.98         8.90 o                         
  -4   2  10        121.31        120.26         7.87 o                         
  -3   2  10         58.44         65.68         5.10 o                         
  -2   2  10         51.78         57.00         4.20 o                         
  -1   2  10        193.20        180.64         9.43 o                         
   0   2  10         45.01         46.14         2.22 o                         
   1   2  10          9.72         28.91         1.90 o                         
   2   2  10        122.80        109.11         8.04 o                         
   3   2  10         29.61         29.43         2.87 o                         
   4   2  10         82.34         76.45         6.52 o                         
   5   2  10         28.19         29.93         3.01 o                         
   6   2  10         53.01         49.42         3.58 o                         
   7   2  10          3.41         15.45         5.32 o                         
   8   2  10         34.99         33.15         3.47 o                         
   9   2  10          7.34         18.78         6.70 o                         
  -9   3  10          1.83          3.82         7.91 o                         
  -8   3  10          2.10         -6.98         6.98 o                         
  -7   3  10          1.87         -1.26         5.93 o                         
  -6   3  10          3.70         -2.30         5.86 o                         
  -5   3  10         44.08         46.58         3.72 o                         
  -4   3  10         52.76         64.42         5.12 o                         
  -3   3  10         67.43         82.12         6.62 o                         
  -2   3  10        301.56        297.35        12.72 o                         
  -1   3  10         15.16         18.06         2.51 o                         
   0   3  10        113.03        112.55         6.14 o                         
   1   3  10        185.58        172.96         8.60 o                         
   2   3  10         68.50         85.68         6.56 o                         
   3   3  10        197.09        219.57        11.77 o                         
   4   3  10        116.51        114.52         8.09 o                         
   5   3  10         21.35         17.83         7.00 o                         
   6   3  10          8.00         16.66         5.60 o                         
   7   3  10          2.08         11.35         5.98 o                         
   8   3  10          4.75         -6.91         6.91 o                         
   9   3  10          1.00          3.04         6.62 o                         
  -8   4  10          1.16         -5.90         6.92 o                         
  -7   4  10         20.10          9.55         7.15 o                         
  -6   4  10          3.78         -5.00         6.79 o                         
  -5   4  10         45.65         34.10         4.01 o                         
  -4   4  10         12.44         13.62         2.76 o                         
  -3   4  10         17.58         15.63         2.84 o                         
  -2   4  10          2.94          3.36         5.01 o                         
  -1   4  10         45.93         41.29         3.55 o                         
   0   4  10         16.46         14.48         2.49 o                         
   1   4  10         14.01         12.47         2.35 o                         
   2   4  10          6.14          3.35         5.14 o                         
   3   4  10         21.44          7.76         6.64 o                         
   4   4  10          5.42         11.51         5.45 o                         
   5   4  10         11.81         13.78         6.13 o                         
   6   4  10         17.61          4.99         7.70 o                         
   7   4  10          2.30          0.68         5.57 o                         
   8   4  10          7.40         -2.94         7.27 o                         
  -7   5  10          0.44          1.49         6.42 o                         
  -6   5  10          1.22         -2.74         6.79 o                         
  -5   5  10          0.55          7.65         5.41 o                         
  -4   5  10          4.49          7.96         5.23 o                         
  -3   5  10          5.02         -2.33         5.94 o                         
  -2   5  10         17.74          9.25         6.23 o                         
  -1   5  10          0.09         -0.02         3.78 o                         
   0   5  10         57.85         52.57         2.77 o                         
   1   5  10          0.03         -1.32         5.94 o                         
   2   5  10          1.42          5.97         4.17 o                         
   3   5  10          8.28          2.33         6.16 o                         
   4   5  10          7.27         -2.45         6.26 o                         
   5   5  10          2.61          9.57         5.74 o                         
   6   5  10          0.25         -2.06         6.19 o                         
   7   5  10          0.43         -7.15         7.15 o                         
  -6   6  10          0.13         -4.57         6.99 o                         
  -5   6  10          0.22         10.00         6.85 o                         
  -4   6  10          7.88          7.60         7.15 o                         
  -3   6  10          1.12         -1.99         7.16 o                         
  -2   6  10          0.31          4.35         5.72 o                         
  -1   6  10          1.02          6.49         4.18 o                         
   0   6  10          0.02          1.81         4.01 o                         
   1   6  10          5.25          4.00         8.60 o                         
   2   6  10          0.10          6.81         5.64 o                         
   3   6  10          4.40          5.94         5.49 o                         
   4   6  10          4.19         13.84         6.42 o                         
   5   6  10          0.68          5.00         6.35 o                         
   6   6  10          0.14         -3.04         6.27 o                         
  -4   7  10          1.46          8.61         6.31 o                         
  -3   7  10          3.67         11.31         6.53 o                         
  -2   7  10          8.89          7.81         7.54 o                         
  -1   7  10          3.93          1.03         5.10 o                         
   0   7  10          0.00          2.09         4.33 o                         
   1   7  10         10.36         14.92         4.47 o                         
   2   7  10         16.15         18.39         6.56 o                         
   3   7  10          5.60          5.26         7.63 o                         
   4   7  10          3.19         -4.70         6.92 o                         
  -9   1  11          0.07         -4.85         4.85 o                         
  -8   1  11          2.04         12.94         4.00 o                         
  -7   1  11          4.09          9.34         3.93 o                         
  -6   1  11          3.04         -2.22         4.43 o                         
  -5   1  11          1.21          3.68         3.49 o                         
  -4   1  11          0.32         -1.40         3.06 o                         
  -3   1  11          0.02         -3.18         3.18 o                         
  -2   1  11          1.87          5.64         2.24 o                         
  -1   1  11          5.50          6.95         1.62 o                         
   0   1  11          2.85          2.47         3.09 o                         
   1   1  11          1.39          1.93         2.24 o                         
   2   1  11         13.61         10.88         2.04 o                         
   3   1  11          0.03          3.04         3.00 o                         
   4   1  11          1.55         -0.68         4.65 o                         
   5   1  11          5.85         -1.24         3.96 o                         
   6   1  11         15.89         19.94         2.92 o                         
   7   1  11          1.34          0.03         3.96 o                         
   8   1  11          5.68          8.63         4.06 o                         
   9   1  11          0.01         -4.49         4.49 o                         
  -9   2  11          1.51         -3.05         6.83 o                         
  -8   2  11          2.54          4.81         6.76 o                         
  -7   2  11          0.92          1.90         5.69 o                         
  -6   2  11          2.67         -0.58         5.43 o                         
  -5   2  11          0.40         -2.10         4.87 o                         
  -4   2  11          9.81          3.48         5.74 o                         
  -3   2  11          5.16          5.61         4.28 o                         
  -2   2  11         50.63         46.82         3.56 o                         
  -1   2  11          9.62         14.85         2.20 o                         
   0   2  11        214.09        240.55        22.77 o                         
   1   2  11          0.51          0.05         3.38 o                         
   2   2  11          3.14          3.88         5.12 o                         
   3   2  11         14.27         15.91         5.34 o                         
   4   2  11          0.66         -5.27         5.27 o                         
   5   2  11          0.03          0.00         5.16 o                         
   6   2  11          2.83         -1.73         5.00 o                         
   7   2  11          0.51          6.32         4.82 o                         
   8   2  11          0.82         -6.72         6.72 o                         
   9   2  11          2.12          1.51         6.77 o                         
  -8   3  11          3.43          0.72         6.17 o                         
  -7   3  11         14.04         -6.68         7.38 o                         
  -6   3  11          1.97         -3.06         6.02 o                         
  -5   3  11          3.76         11.21         5.72 o                         
  -4   3  11          0.96          1.60         4.63 o                         
  -3   3  11          2.73          1.01         5.00 o                         
  -2   3  11          2.47          3.74         5.29 o                         
  -1   3  11         15.53         11.84         4.29 o                         
   0   3  11         20.86         13.61         2.45 o                         
   1   3  11         10.14         20.32         1.88 o                         
   2   3  11         17.66         18.18         2.71 o                         
   3   3  11         39.86         44.60         3.63 o                         
   4   3  11          4.07          9.40         2.41 o                         
   5   3  11         66.09         67.52         5.51 o                         
   6   3  11         30.03         26.15         3.30 o                         
   7   3  11          4.39         15.36         6.08 o                         
   8   3  11          2.14          7.21         6.52 o                         
  -8   4  11          2.15         -3.86         6.85 o                         
  -7   4  11         12.61          8.62         7.04 o                         
  -6   4  11          0.07          1.98         6.37 o                         
  -5   4  11         11.04          7.93         7.35 o                         
  -4   4  11         43.59         46.69         4.21 o                         
  -3   4  11         24.71         28.81         3.38 o                         
  -2   4  11         16.60         15.88         2.88 o                         
  -1   4  11         99.54        100.02         5.29 o                         
   0   4  11         57.08         57.59         3.11 o                         
   1   4  11         10.97         15.49         4.42 o                         
   2   4  11          2.29          9.31         5.52 o                         
   3   4  11         23.54         25.84         3.17 o                         
   4   4  11          2.37         -0.59         5.53 o                         
   5   4  11          1.16         -0.61         5.78 o                         
   6   4  11          0.33         -5.30         6.21 o                         
   7   4  11          3.47         -1.44         6.73 o                         
   8   4  11          2.52         -7.30         7.30 o                         
  -7   5  11          6.62          3.13         7.58 o                         
  -6   5  11          9.81          9.37         6.65 o                         
  -5   5  11          2.44          5.39         5.30 o                         
  -4   5  11          1.80          3.90         5.75 o                         
  -3   5  11          3.22          8.70         6.52 o                         
  -2   5  11         16.67         20.28         3.05 o                         
  -1   5  11         11.62         10.98         3.96 o                         
   0   5  11          1.10          3.61        10.52 o                         
   1   5  11         14.22         12.91         4.31 o                         
   2   5  11         27.73         25.66         3.06 o                         
   3   5  11         60.09         52.98         4.80 o                         
   4   5  11         35.56         40.54         3.75 o                         
   5   5  11         46.21         37.21         3.95 o                         
   6   5  11         19.53         16.12         3.52 o                         
   7   5  11          9.58          6.25         7.24 o                         
  -5   6  11         13.95         12.75         6.32 o                         
  -4   6  11         17.43         11.66         7.29 o                         
  -3   6  11         30.46         25.35         3.78 o                         
  -2   6  11         26.98         23.66         7.89 o                         
  -1   6  11         52.75         53.02         3.06 o                         
   0   6  11         30.58         33.53         6.97 o                         
   1   6  11         11.31         20.32         3.98 o                         
   2   6  11          5.03         16.40         5.60 o                         
   3   6  11          3.24          4.19         5.68 o                         
   4   6  11          0.89          0.00         5.93 o                         
   5   6  11          2.25          9.01         7.36 o                         
  -2   7  11          4.98          7.45         7.45 o                         
  -1   7  11         12.13         18.04         2.78 o                         
   0   7  11         20.76         20.83         2.60 o                         
   1   7  11          5.37          4.02         5.14 o                         
   2   7  11         27.41         24.13         3.65 o                         
  -9   0  12          0.02         -4.63         6.82 o                         
  -8   0  12          2.36         -6.65         6.65 o                         
  -7   0  12          5.46         10.94         5.86 o                         
  -6   0  12         23.10         18.78         3.08 o                         
  -5   0  12          8.01          8.58         5.83 o                         
  -4   0  12        109.74        116.24         9.21 o                         
  -3   0  12        212.92        189.52        11.11 o                         
  -2   0  12        340.11        301.04        19.75 o                         
  -1   0  12        335.51        314.17        10.00 o                         
   0   0  12       1494.04       1506.51        36.60 o                         
   1   0  12        273.32        274.09         8.75 o                         
   2   0  12        314.48        294.52        11.12 o                         
   3   0  12        169.71        179.63        11.03 o                         
   4   0  12         95.76        111.71         7.25 o                         
   5   0  12         17.67         22.76         2.93 o                         
   6   0  12         21.18         18.87         7.55 o                         
   7   0  12         17.92          9.03         6.95 o                         
   8   0  12          5.61         15.33         6.54 o                         
   9   0  12          0.36         -4.61         6.52 o                         
  -9   1  12          0.56          8.70         4.67 o                         
  -8   1  12         25.43         25.36         3.60 o                         
  -7   1  12         20.36         21.05         2.96 o                         
  -6   1  12         75.43         83.76         4.46 o                         
  -5   1  12         78.62         75.65         4.49 o                         
  -4   1  12         31.00         31.91         2.14 o                         
  -3   1  12         62.64         61.51         2.87 o                         
  -2   1  12         61.24         58.09         2.22 o                         
  -1   1  12          5.91         10.40         1.78 o                         
   0   1  12         19.93         22.04         1.92 o                         
   1   1  12          0.58          0.45         2.48 o                         
   2   1  12         26.76         32.19         1.61 o                         
   3   1  12         58.51         60.28         3.49 o                         
   4   1  12         26.66         31.32         2.99 o                         
   5   1  12         97.48        109.31         5.89 o                         
   6   1  12         47.28         51.58         3.78 o                         
   7   1  12         41.55         48.11         3.37 o                         
   8   1  12         12.71         18.30         4.83 o                         
  -8   2  12          0.42          1.45         6.48 o                         
  -7   2  12          5.20          4.71         5.98 o                         
  -6   2  12          8.59         -6.91         6.91 o                         
  -5   2  12          4.94         12.44         5.48 o                         
  -4   2  12         65.94         62.01         4.76 o                         
  -3   2  12        115.09        109.05         7.71 o                         
  -2   2  12         90.49         87.73         6.80 o                         
  -1   2  12        266.20        248.48         8.66 o                         
   0   2  12        445.38        440.64        19.07 o                         
   1   2  12        134.67        148.42         7.10 o                         
   2   2  12        219.81        218.39        11.77 o                         
   3   2  12        104.44        121.30         9.42 o                         
   4   2  12         49.23         48.09         4.78 o                         
   5   2  12         25.12         17.04         7.23 o                         
   6   2  12          8.14         12.38         6.31 o                         
   7   2  12          5.07          0.00         5.72 o                         
   8   2  12          4.42         -0.73         6.37 o                         
  -8   3  12          4.97          1.52         6.79 o                         
  -7   3  12          2.08         11.33         4.48 o                         
  -6   3  12         51.96         50.59         4.93 o                         
  -5   3  12          8.44         16.23         6.83 o                         
  -4   3  12         19.33         23.48         3.18 o                         
  -3   3  12         16.62         21.43         2.82 o                         
  -2   3  12         13.07          7.64         5.92 o                         
  -1   3  12         14.41          9.39         3.52 o                         
   0   3  12         19.89         13.02         3.86 o                         
   1   3  12          5.35          0.49         3.52 o                         
   2   3  12          0.69          6.62         4.17 o                         
   3   3  12          9.33          4.39         5.91 o                         
   4   3  12         16.25         14.90         2.97 o                         
   5   3  12         30.57         23.61         3.47 o                         
   6   3  12          5.43          6.54         6.74 o                         
   7   3  12         29.62         28.22         3.88 o                         
   8   3  12          0.31         -4.56         6.18 o                         
  -7   4  12          0.04          0.00         6.15 o                         
  -6   4  12          3.62         -0.70         6.38 o                         
  -5   4  12          0.36         -5.20         6.10 o                         
  -4   4  12          3.66         -6.02         6.02 o                         
  -3   4  12          9.15          9.72         2.79 o                         
  -2   4  12          3.93          8.38         4.84 o                         
  -1   4  12         31.86         32.37         2.37 o                         
   0   4  12          4.04          4.91         3.17 o                         
   1   4  12         12.87          6.58         4.34 o                         
   2   4  12         34.99         29.67         3.23 o                         
   3   4  12          7.13         10.18         6.19 o                         
   4   4  12          1.54          0.63         5.79 o                         
   5   4  12          5.14         10.45         5.69 o                         
   6   4  12          0.52          9.15         6.25 o                         
   7   4  12          0.72          7.58         5.77 o                         
  -6   5  12          0.67         -1.52         7.13 o                         
  -5   5  12          0.09         -1.43         5.97 o                         
  -4   5  12          2.65          7.62         6.53 o                         
  -3   5  12          1.76          6.64         6.22 o                         
  -2   5  12          2.54         11.18         5.69 o                         
  -1   5  12          2.13          3.70         4.67 o                         
   0   5  12          0.02          2.46         4.04 o                         
   1   5  12          0.19          3.11         3.83 o                         
   2   5  12          1.51         -0.62         5.45 o                         
   3   5  12          3.53         11.27         6.25 o                         
   4   5  12          3.41         11.08         5.80 o                         
   5   5  12          0.13          3.58         6.28 o                         
   6   5  12          0.05          6.89         6.08 o                         
  -4   6  12          3.06         -6.16         7.70 o                         
  -3   6  12          1.54          8.90         7.71 o                         
  -2   6  12          0.86         -0.70         5.87 o                         
  -1   6  12          8.97          9.80         4.94 o                         
   0   6  12          6.07          1.28         7.19 o                         
   1   6  12          4.46          5.12         5.51 o                         
   2   6  12          0.44          1.39         6.22 o                         
   3   6  12          3.93          5.18         6.32 o                         
   4   6  12          4.14          6.16         6.06 o                         
  -8   1  13          0.20          1.83         4.63 o                         
  -7   1  13          0.48          1.03         4.21 o                         
  -6   1  13          0.06         -2.21         4.16 o                         
  -5   1  13          4.17          3.48         4.71 o                         
  -4   1  13          0.53          2.78         3.60 o                         
  -3   1  13          0.07          0.00         3.47 o                         
  -2   1  13          0.23         -1.96         2.53 o                         
  -1   1  13          9.08         12.10         2.00 o                         
   0   1  13          5.93          0.25         2.70 o                         
   1   1  13         17.91         22.80         1.57 o                         
   2   1  13          0.35          0.47         2.74 o                         
   3   1  13          0.00         -0.81         3.45 o                         
   4   1  13          0.38         -2.55         3.91 o                         
   5   1  13          1.34         -0.43         5.32 o                         
   6   1  13          1.09          2.53         4.09 o                         
   7   1  13          0.05         -1.74         4.61 o                         
   8   1  13          0.88          6.70         4.50 o                         
  -8   2  13          0.22         -5.58         5.58 o                         
  -7   2  13          0.45         -6.75         6.75 o                         
  -6   2  13          1.68         -1.32         6.60 o                         
  -5   2  13          1.22         -6.37         6.37 o                         
  -4   2  13          5.78          4.11         5.60 o                         
  -3   2  13          1.12         -2.23         5.52 o                         
  -2   2  13          1.29          1.04         5.13 o                         
  -1   2  13         20.20         19.32         4.57 o                         
   0   2  13         30.34         40.57         2.47 o                         
   1   2  13          1.23          2.31         3.79 o                         
   2   2  13          0.12          2.59         3.98 o                         
   3   2  13          0.11          1.68         5.21 o                         
   4   2  13         10.23         17.05         6.08 o                         
   5   2  13          1.03         -3.06         5.65 o                         
   6   2  13          1.67          7.30         5.82 o                         
   7   2  13          8.61         -4.31         8.07 o                         
   8   2  13          1.65         -4.61         6.79 o                         
  -7   3  13          0.74          1.50         6.96 o                         
  -6   3  13          9.45          3.47         7.58 o                         
  -5   3  13         11.97         11.62         6.71 o                         
  -4   3  13          0.41          1.25         5.36 o                         
  -3   3  13         10.84         10.09         5.21 o                         
  -2   3  13          6.82          8.30         5.67 o                         
  -1   3  13          5.89          9.67         4.19 o                         
   0   3  13          0.01          4.07         3.57 o                         
   1   3  13         28.51         29.51         2.28 o                         
   2   3  13         19.05         13.85         6.81 o                         
   3   3  13          0.55          0.00         5.64 o                         
   4   3  13          5.63         -3.12         6.86 o                         
   5   3  13          1.18          3.89         5.72 o                         
   6   3  13          0.63         -2.10         6.52 o                         
   7   3  13          4.71          3.01         6.83 o                         
  -6   4  13          2.90          8.18         7.02 o                         
  -5   4  13          6.34          6.94         6.29 o                         
  -4   4  13          3.53         -1.35         6.93 o                         
  -3   4  13          0.34         -5.15         5.61 o                         
  -2   4  13          4.06          4.22         5.55 o                         
  -1   4  13          2.00          0.56         3.67 o                         
   0   4  13         17.69         14.00         2.63 o                         
   1   4  13         14.28         13.47         4.88 o                         
   2   4  13         16.36         13.86         6.74 o                         
   3   4  13          6.16         12.89         2.91 o                         
   4   4  13         25.03         29.19         3.23 o                         
   5   4  13          5.64         15.33         6.31 o                         
   6   4  13          3.40          1.50         6.69 o                         
  -5   5  13          8.77         10.09         3.54 o                         
  -4   5  13         13.81          0.74         8.50 o                         
  -3   5  13         27.41         21.95         8.53 o                         
  -2   5  13         18.39         19.33         3.25 o                         
  -1   5  13          8.69         11.01         4.33 o                         
   0   5  13          9.30          0.06         4.44 o                         
   1   5  13         18.14         19.06         5.34 o                         
   2   5  13         20.89         20.60         7.13 o                         
   3   5  13          3.60          2.83         5.92 o                         
   4   5  13          1.85         -0.74         6.96 o                         
   5   5  13          0.86         -6.07         7.12 o                         
  -3   6  13          0.78         10.99         6.75 o                         
  -2   6  13          2.42          4.43         6.52 o                         
  -1   6  13          8.07          2.82         4.99 o                         
   0   6  13         11.56          5.95         4.75 o                         
   1   6  13         35.61         34.08         2.84 o                         
   2   6  13         18.92          6.65         7.35 o                         
   3   6  13         14.98         18.83         7.19 o                         
  -7   0  14         11.93         14.67         8.49 o                         
  -6   0  14         14.54         12.90         7.09 o                         
  -5   0  14          8.36          7.55         6.36 o                         
  -4   0  14         67.98         64.78         5.12 o                         
  -3   0  14         27.21         24.95         3.03 o                         
  -2   0  14         11.61         15.85         2.43 o                         
  -1   0  14         71.12         80.24         5.51 o                         
   0   0  14          0.79         -4.90         6.42 o                         
   1   0  14         32.91         32.26         2.26 o                         
   2   0  14          6.20         10.17         3.07 o                         
   3   0  14         20.12         11.76         6.36 o                         
   4   0  14         58.71         71.34         4.38 o                         
   5   0  14          5.31         -3.79         6.57 o                         
   6   0  14         16.53         25.49         3.43 o                         
   7   0  14         14.78          9.59         7.70 o                         
  -7   1  14          1.62         -6.09         7.04 o                         
  -6   1  14          1.66          3.41         4.17 o                         
  -5   1  14         45.42         46.82         6.70 o                         
  -4   1  14         30.70         30.66         2.24 o                         
  -3   1  14         68.21         60.33         4.58 o                         
  -2   1  14        113.66        109.91         4.12 o                         
  -1   1  14        243.10        244.78         6.50 o                         
   0   1  14         20.96         18.60         2.74 o                         
   1   1  14        296.26        269.44         6.92 o                         
   2   1  14        126.76        113.37         5.79 o                         
   3   1  14         77.62         63.75         3.76 o                         
   4   1  14         49.95         47.81         3.04 o                         
   5   1  14         48.81         46.61         2.90 o                         
   6   1  14          4.54         15.10         4.25 o                         
   7   1  14          2.07         11.86         4.30 o                         
  -7   2  14          5.34          3.05         6.64 o                         
  -6   2  14          5.56          0.00         6.93 o                         
  -5   2  14          9.80         13.16         5.66 o                         
  -4   2  14         26.47         37.21         3.65 o                         
  -3   2  14         12.65          6.06         6.42 o                         
  -2   2  14          8.14          7.92         5.43 o                         
  -1   2  14         18.95         23.55         3.93 o                         
   0   2  14          0.00          0.90         4.51 o                         
   1   2  14         12.28         14.50         2.63 o                         
   2   2  14          6.28         15.85         5.31 o                         
   3   2  14         10.45         13.38         6.44 o                         
   4   2  14         26.78         36.12         3.28 o                         
   5   2  14          6.78         -1.98         7.15 o                         
   6   2  14         10.85          0.00         6.75 o                         
   7   2  14          3.85          7.83         3.17 o                         
  -6   3  14          0.35         -7.27         7.27 o                         
  -5   3  14          5.31          2.77         5.55 o                         
  -4   3  14          8.79         20.17         7.55 o                         
  -3   3  14         18.50         23.55         3.16 o                         
  -2   3  14         21.18         24.42         3.11 o                         
  -1   3  14         21.32         17.95         4.49 o                         
   0   3  14         14.49         15.63         2.55 o                         
   1   3  14         27.02         25.26         2.20 o                         
   2   3  14         27.65         31.65         3.21 o                         
   3   3  14         19.96         24.76         3.23 o                         
   4   3  14         17.91         14.80         7.12 o                         
   5   3  14          7.16          3.48         6.56 o                         
   6   3  14          1.39          1.49         5.58 o                         
  -5   4  14          1.21          2.23         6.68 o                         
  -4   4  14          0.25         -2.17         6.25 o                         
  -3   4  14          3.73         -6.78         6.78 o                         
  -2   4  14          0.20          6.49         5.87 o                         
  -1   4  14          0.52          1.29         3.92 o                         
   0   4  14          0.62          6.68         3.33 o                         
   1   4  14          3.84         10.66         4.29 o                         
   2   4  14          0.08          9.09         5.11 o                         
   3   4  14          5.40          5.55         5.46 o                         
   4   4  14          1.60          5.78         5.11 o                         
   5   4  14          2.90          7.44         6.74 o                         
  -4   5  14          0.48          3.14         6.57 o                         
  -3   5  14          0.01          3.02         6.32 o                         
  -2   5  14          0.63         11.36         5.12 o                         
  -1   5  14          1.04          0.63         4.53 o                         
   0   5  14          0.66         -0.54         5.94 o                         
   1   5  14          0.19         -1.28         4.02 o                         
   2   5  14          1.51          9.24         4.66 o                         
   3   5  14          0.02         -7.56         7.56 o                         
   4   5  14          0.06          3.93         6.03 o                         
  -6   1  15          0.54          0.37         4.44 o                         
  -5   1  15          0.19          4.52         3.39 o                         
  -4   1  15          0.00          0.99         3.78 o                         
  -3   1  15          0.97         -5.03         8.24 o                         
  -2   1  15          0.03         -2.24         2.57 o                         
  -1   1  15          3.85          1.47         2.62 o                         
   0   1  15          6.23          1.68         3.16 o                         
   1   1  15          3.54          2.95         2.78 o                         
   2   1  15          0.37          4.42         3.05 o                         
   3   1  15          1.63          6.42         3.70 o                         
   4   1  15          0.04          0.08         3.98 o                         
   5   1  15          3.78         11.35         3.63 o                         
   6   1  15          0.42          0.78         4.35 o                         
  -6   2  15          0.42          3.03         5.47 o                         
  -5   2  15          0.02          9.93         5.58 o                         
  -4   2  15         11.21          8.26         6.31 o                         
  -3   2  15          2.17         -0.66         5.78 o                         
  -2   2  15          5.57          2.47         6.16 o                         
  -1   2  15         11.20         10.60         4.55 o                         
   0   2  15         16.15         16.70         4.68 o                         
   1   2  15          0.58          3.21         7.98 o                         
   2   2  15          0.76          2.47         5.78 o                         
   3   2  15          1.46          5.43         2.74 o                         
   4   2  15          0.60          2.76         4.98 o                         
   5   2  15          0.04          2.14         6.41 o                         
   6   2  15          0.05          0.00         7.47 o                         
  -5   3  15          0.75          4.46         5.15 o                         
  -4   3  15          0.28          8.69         6.14 o                         
  -3   3  15          1.35         -2.08         6.69 o                         
  -2   3  15          2.67          4.55         5.33 o                         
  -1   3  15          2.70          1.75         4.49 o                         
   0   3  15          0.19          5.74         3.86 o                         
   1   3  15          5.81          7.34         8.36 o                         
   2   3  15          7.78         13.67         5.86 o                         
   3   3  15         13.76         12.53         2.97 o                         
   4   3  15          3.40         15.96         5.80 o                         
   5   3  15         11.25         15.67         7.43 o                         
  -4   4  15         17.18         20.10         7.41 o                         
  -3   4  15          8.33         -5.95         7.87 o                         
  -2   4  15         25.01         22.35         8.08 o                         
  -1   4  15         19.67         21.89         5.51 o                         
   0   4  15         26.76         21.62         5.76 o                         
   1   4  15          5.83         14.64         4.86 o                         
   2   4  15          1.97         11.88         6.37 o                         
   3   4  15          4.72         17.89         6.32 o                         
   4   4  15          1.24         -6.19         7.26 o                         
  -2   5  15          4.20          6.07         6.53 o                         
  -1   5  15          2.52          3.32         4.55 o                         
   0   5  15          8.86          7.69         4.69 o                         
   1   5  15          3.22          5.38         2.95 o                         
  -5   0  16          0.15          8.82         4.41 o                         
  -4   0  16         10.81          6.28         6.51 o                         
  -3   0  16         14.32         11.27         6.86 o                         
  -2   0  16         26.28         27.67         2.18 o                         
  -1   0  16         18.94         16.18         2.92 o                         
   0   0  16        140.49        117.49         9.63 o                         
   1   0  16         20.45         22.99         2.36 o                         
   2   0  16         30.14         29.28         3.07 o                         
   3   0  16         28.81         25.09         3.14 o                         
   4   0  16         18.06          7.70         6.82 o                         
   5   0  16          2.02          5.17         6.80 o                         
  -5   1  16         12.94         13.86         2.85 o                         
  -4   1  16          1.62          1.06         4.23 o                         
  -3   1  16         11.75         12.43         2.54 o                         
  -2   1  16          4.43          4.42         2.87 o                         
  -1   1  16          0.73         -0.40         2.90 o                         
   0   1  16          0.47         -2.55         2.97 o                         
   1   1  16          5.42          0.54         2.85 o                         
   2   1  16          2.32          3.43         3.37 o                         
   3   1  16          7.18          4.05         4.19 o                         
   4   1  16          0.85          0.76         7.06 o                         
   5   1  16         12.54          8.35        15.64 o                         
  -5   2  16          0.93          0.00         6.47 o                         
  -4   2  16          3.80          8.92         6.31 o                         
  -3   2  16          5.79          8.56         3.13 o                         
  -2   2  16         18.68          6.70         7.09 o                         
  -1   2  16         10.09         17.35         4.53 o                         
   0   2  16         51.65         50.69         2.77 o                         
   1   2  16         21.88         19.76         3.03 o                         
   2   2  16         11.16         14.74         5.60 o                         
   3   2  16         18.42         17.88         7.26 o                         
   4   2  16          9.75         13.42         6.32 o                         
   5   2  16          1.06         -3.06         6.32 o                         
  -4   3  16          2.37         -4.67         7.38 o                         
  -3   3  16          0.79         -6.65         6.65 o                         
  -2   3  16          0.61         -7.38         7.38 o                         
  -1   3  16          1.80         -2.86         4.10 o                         
   0   3  16          6.03          9.80         2.09 o                         
   1   3  16          4.20          1.84         4.74 o                         
   2   3  16          2.50          7.74         5.41 o                         
   3   3  16          2.31         -6.00         6.28 o                         
   4   3  16          2.52          0.00         6.05 o                         
  -2   4  16          4.69          0.00         7.36 o                         
  -1   4  16          0.46          5.40         4.84 o                         
   0   4  16          3.80          7.44         4.25 o                         
   1   4  16          4.79          7.77         6.81 o                         
   2   4  16          1.13          3.76         6.59 o                         
  -4   1  17          0.14         -1.54         4.43 o                         
  -3   1  17          3.31          5.95         4.30 o                         
  -2   1  17          2.76          4.58         2.81 o                         
  -1   1  17          0.60          2.05         2.76 o                         
   0   1  17          2.61         -3.87         3.87 o                         
   1   1  17          1.67          2.82         2.81 o                         
   2   1  17          0.86          3.77         3.19 o                         
   3   1  17          0.21          0.92         5.09 o                         
   4   1  17          0.25          3.17         7.63 o                         
  -3   2  17          0.86          3.09         6.17 o                         
  -2   2  17          0.40          7.26         5.24 o                         
  -1   2  17          1.38         -5.07         5.07 o                         
   0   2  17         15.03         15.29         5.11 o                         
   1   2  17          2.79         10.18         4.65 o                         
   2   2  17          7.60         12.35         5.29 o                         
   3   2  17          2.92         12.37         5.57 o                         
  -2   3  17          9.22         15.95         5.42 o                         
  -1   3  17          9.85         14.41         4.86 o                         
   0   3  17          6.40          1.78        11.34 o                         
   1   3  17         11.13         10.54         5.53 o                         
  -2   0  18          8.57          4.57         4.74 o                         
  -1   0  18          2.26          6.11         4.12 o                         
   0   0  18          1.53         -5.26         5.26 o                         
   1   0  18          0.37          4.78         3.95 o                         
  -1   1  18          6.17          8.12         3.22 o                         
   0   1  18          2.61          2.60         3.29 o                         
   1   1  18          6.44          3.91         3.51 o                         
                                                                                
